# Supplementary material for: 4-Cyano­benzaldehyde thio­semi­carbazone
Source: Acta Crystallogr Sect E Struct Rep Online. 2008 Dec 13;65(Pt 1):o107. doi: 10.1107/S1600536808041792 (PMC2968031; doi:10.1107/S1600536808041792)
Supplement: Supplementary file 2 [file e-65-0o107-Isup2.hkl]

# 
# h,k,l, Fc-squared, Fo-squared, sigma(Fo-squared) and status flag 
# 
data_I
_shelx_title ' 1 in P-1                    New: P21/c' 
_shelx_refln_list_code          4 
_shelx_F_calc_maximum      216.92 
_exptl_crystal_F_000       424.00 
_reflns_d_resolution_high  0.7697 
 
loop_ 
 _symmetry_equiv_pos_as_xyz 
 'x, y, z' 
 '-x, y+1/2, -z+1/2' 
 '-x, -y, -z' 
 'x, -y-1/2, z-1/2' 
 
_cell_length_a    12.2840 
_cell_length_b     8.2090 
_cell_length_c    10.0580 
_cell_angle_alpha  90.000 
_cell_angle_beta   92.200 
_cell_angle_gamma  90.000 
 
_shelx_F_squared_multiplier     1.000 
 
loop_ 
 _refln_index_h 
 _refln_index_k 
 _refln_index_l 
 _refln_F_squared_calc 
 _refln_F_squared_meas 
 _refln_F_squared_sigma 
 _refln_observed_status 
   2   0   0     1970.89     1909.19      8.75 o 
   3   0   0      775.23      836.37     10.45 o 
   4   0   0      223.91      194.37      5.33 o 
   5   0   0       82.97       82.01      6.17 o 
   6   0   0        9.68       14.37      8.68 o 
   7   0   0     1008.05      981.72     12.45 o 
   8   0   0      141.78      136.92     10.20 o 
   9   0   0       64.27       59.74      3.58 o 
  10   0   0      640.55      714.42     11.32 o 
  11   0   0      182.50      183.70      7.75 o 
  12   0   0       87.86       84.22      5.58 o 
  13   0   0       14.37       11.29      4.58 o 
  14   0   0        5.19       13.32      7.40 o 
  15   0   0       15.63       19.92      8.79 o 
   1   1   0     5261.33     4819.88    153.75 o 
   2   1   0     2005.05     1831.52      7.39 o 
   3   1   0     1859.76     1848.10      9.13 o 
   4   1   0       51.54       42.45      2.33 o 
   5   1   0      234.26      237.30      3.80 o 
   6   1   0       44.66       38.05      2.28 o 
   7   1   0       12.52       11.59      2.52 o 
   8   1   0      148.01      150.87      5.42 o 
   9   1   0       83.08       88.02      3.35 o 
  10   1   0      206.89      210.52      8.21 o 
  11   1   0        0.51        3.70      2.35 o 
  12   1   0        0.28        3.89      2.47 o 
  13   1   0        0.00        2.55      2.90 o 
  14   1   0        1.76        5.22      4.18 o 
  15   1   0       10.43        8.57      6.41 o 
   0   2   0      177.57      173.32      6.90 o 
   1   2   0     4865.16     4939.61    144.05 o 
   2   2   0       81.07       63.54      3.21 o 
   3   2   0     3513.40     3405.45     22.72 o 
   4   2   0        0.62       -0.15      1.57 o 
   5   2   0       54.53       41.60      3.24 o 
   6   2   0      454.23      459.99      7.57 o 
   7   2   0        2.19        4.67      1.61 o 
   8   2   0       42.48       39.62      2.67 o 
   9   2   0       26.17       22.15      2.48 o 
  10   2   0       13.87       12.35      3.53 o 
  11   2   0       69.23       57.73      7.19 o 
  12   2   0        2.39        6.29      3.92 o 
  13   2   0      186.33      198.48      6.58 o 
  14   2   0        0.05        1.15      3.86 o 
  15   2   0        4.39        7.79      3.89 o 
   1   3   0     1724.30     1739.59     12.68 o 
   2   3   0      201.57      197.37      3.25 o 
   3   3   0      460.78      475.30      7.28 o 
   4   3   0        1.32        0.00      3.38 o 
   5   3   0     1392.44     1575.07     13.14 o 
   6   3   0      546.47      565.33      8.26 o 
   7   3   0      130.73      132.18      7.75 o 
   8   3   0       52.72       49.63      4.17 o 
   9   3   0       38.36       36.33      6.15 o 
  10   3   0       73.60       66.56      6.72 o 
  11   3   0       22.29       17.43      3.68 o 
  12   3   0       65.05       57.17      4.99 o 
  13   3   0       36.20       35.93      5.24 o 
  14   3   0       45.44       37.57      4.97 o 
  15   3   0       17.14       16.70      4.97 o 
   0   4   0       37.44       49.70      4.32 o 
   1   4   0      302.98      292.23      4.91 o 
   2   4   0       37.16       44.96      2.70 o 
   3   4   0     1581.00     1703.76     15.22 o 
   4   4   0        6.35       11.00      2.45 o 
   5   4   0        4.90        3.84      2.44 o 
   6   4   0      164.69      165.19      4.59 o 
   7   4   0       18.48       29.18      3.83 o 
   8   4   0        2.11        3.79      2.63 o 
   9   4   0        2.18        2.45      2.52 o 
  10   4   0        7.38        5.29      2.22 o 
  11   4   0       14.50        7.36      4.69 o 
  12   4   0       69.97       58.63      6.28 o 
  13   4   0      102.43       92.37      9.47 o 
  14   4   0        0.42        8.87      5.89 o 
   1   5   0       71.17       59.92      4.12 o 
   2   5   0       32.60       32.65      3.30 o 
   3   5   0       23.87       20.97      3.40 o 
   4   5   0       96.98      101.68      4.57 o 
   5   5   0       69.76       64.32      3.62 o 
   6   5   0       45.14       47.88      4.42 o 
   7   5   0       31.63       28.82      3.56 o 
   8   5   0        0.09        5.86      3.14 o 
   9   5   0       13.19       13.70      2.85 o 
  10   5   0       11.75       20.31      6.47 o 
  11   5   0       26.06       30.49      6.17 o 
  12   5   0        0.26        0.58      3.89 o 
  13   5   0        2.73       10.69      7.12 o 
  14   5   0        2.32        5.56      5.73 o 
   0   6   0     3073.01     3179.90     61.92 o 
   1   6   0      268.42      254.47      9.74 o 
   2   6   0      624.75      642.47      9.88 o 
   3   6   0      273.27      284.76      5.66 o 
   4   6   0       30.75       28.65      2.71 o 
   5   6   0       56.43       56.93      5.12 o 
   6   6   0       26.43       21.18      3.67 o 
   7   6   0       71.06       87.72      4.77 o 
   8   6   0       59.36       68.62      8.08 o 
   9   6   0        1.83        7.86      3.55 o 
  10   6   0       68.43       63.21      5.24 o 
  11   6   0       15.58       18.85      7.12 o 
  12   6   0       26.68       22.85      6.13 o 
  13   6   0        8.46       14.26      6.63 o 
   1   7   0        3.69        5.01      2.22 o 
   2   7   0      242.79      221.64      7.47 o 
   3   7   0        1.11        2.00      2.12 o 
   4   7   0        0.08        6.23      3.67 o 
   5   7   0       12.31       14.49      3.12 o 
   6   7   0        0.04        4.18      2.70 o 
   7   7   0       26.40       23.92      5.19 o 
   8   7   0        2.97        5.33      3.00 o 
   9   7   0        0.05       -2.73      3.00 o 
  10   7   0        0.75        6.05      5.53 o 
  11   7   0        2.27        8.26      9.97 o 
   0   8   0      264.20      296.98     11.10 o 
   1   8   0      597.54      610.18     13.06 o 
   2   8   0       45.79       45.72      4.17 o 
   3   8   0        7.80        8.55      2.85 o 
   4   8   0       22.71       19.68      3.98 o 
   5   8   0       14.00       27.22      6.55 o 
   6   8   0       51.64       46.70      5.06 o 
   7   8   0       16.59       19.10      4.89 o 
   8   8   0        4.01       16.84      5.39 o 
   9   8   0       18.62       33.09      7.77 o 
  10   8   0        4.67        2.73      5.59 o 
   1   9   0        2.19        1.90      2.23 o 
   2   9   0        4.30        6.39      4.63 o 
   3   9   0       35.31       24.55      5.27 o 
   4   9   0       28.66       28.74      4.98 o 
   5   9   0       29.07       31.77      5.11 o 
   6   9   0        3.19       -0.46      3.00 o 
   7   9   0        1.80        4.73      3.75 o 
   8   9   0        4.21        8.94      4.19 o 
   0  10   0        1.28       10.84     10.40 o 
   1  10   0        0.01        9.75      4.87 o 
   2  10   0        6.14       10.97      3.61 o 
   3  10   0        0.98        8.19      3.67 o 
   4  10   0        0.48        6.08      6.67 o 
   5  10   0        1.74        5.45      3.61 o 
 -15   1   1        1.56        7.83      5.99 o 
 -14   1   1        6.74        4.15      5.43 o 
 -13   1   1       21.33       18.66      3.54 o 
 -12   1   1       72.62       70.77      3.87 o 
 -11   1   1       44.40       38.39      5.22 o 
 -10   1   1        1.18        3.33      2.95 o 
  -9   1   1       24.68       26.12      3.52 o 
  -8   1   1      121.37      114.98      4.68 o 
  -7   1   1       29.92       30.36      2.10 o 
  -6   1   1        0.44        3.40      1.43 o 
  -5   1   1       41.10       34.37      3.36 o 
  -4   1   1       94.97       91.72      2.74 o 
  -3   1   1       63.31       62.42      1.48 o 
  -2   1   1      341.46      305.91      3.33 o 
  -1   1   1      905.42      819.58      4.16 o 
   0   1   1     1457.48     1325.43      5.65 o 
   1   1   1       23.67       14.88      1.44 o 
   2   1   1     3199.79     3164.67     14.03 o 
   3   1   1     7955.55     7772.75    226.42 o 
   4   1   1     2955.13     2920.13     14.32 o 
   5   1   1     1053.40      999.37      8.44 o 
   6   1   1      285.88      269.62      4.58 o 
   7   1   1       68.48       61.70      3.00 o 
   8   1   1       75.98       64.55      3.56 o 
   9   1   1       68.89       67.22      3.13 o 
  10   1   1       37.13       33.85      3.66 o 
  11   1   1        1.28        4.47      2.31 o 
  12   1   1        0.06        1.19      2.49 o 
  13   1   1       20.71       15.17      3.79 o 
  14   1   1       28.25       22.45      3.98 o 
  15   1   1       21.95       23.76      4.75 o 
 -15   2   1        9.14       11.48      3.96 o 
 -14   2   1        9.80        4.55      3.66 o 
 -13   2   1       47.46       49.03      4.50 o 
 -12   2   1       83.31       81.12      4.30 o 
 -11   2   1       41.04       41.57      4.41 o 
 -10   2   1        2.94        4.53      2.72 o 
  -9   2   1       78.27       87.71      4.52 o 
  -8   2   1      211.24      205.27      4.38 o 
  -7   2   1      414.72      399.63      5.99 o 
  -6   2   1      403.76      374.88      5.87 o 
  -5   2   1      263.40      249.43      4.66 o 
  -4   2   1      420.85      385.09      5.97 o 
  -3   2   1      528.11      484.19      5.84 o 
  -2   2   1     3433.46     3301.77     15.35 o 
  -1   2   1     3667.78     3543.54     30.06 o 
   0   2   1     2036.51     2069.00     10.47 o 
   1   2   1      743.83      740.43      8.39 o 
   2   2   1       12.49        9.29      1.43 o 
   3   2   1      849.20      831.66     14.61 o 
   4   2   1     1131.00     1113.38     10.62 o 
   5   2   1      555.59      517.71      5.13 o 
   6   2   1       31.81       28.05      2.33 o 
   7   2   1       16.66       12.25      2.54 o 
   8   2   1        4.52        6.03      2.91 o 
   9   2   1        7.24        5.10      3.90 o 
  10   2   1       17.10       22.60      2.75 o 
  11   2   1       19.21       17.76      3.34 o 
  12   2   1        0.00       -0.91      2.96 o 
  13   2   1       10.47       12.05      3.13 o 
  14   2   1        1.36        0.36      2.91 o 
  15   2   1        4.50        3.08      3.62 o 
 -15   3   1        2.78        4.69      3.76 o 
 -14   3   1        2.85        5.47      3.85 o 
 -13   3   1       35.56       33.87      5.14 o 
 -12   3   1       12.16        8.05      3.17 o 
 -11   3   1       34.59       33.11      4.31 o 
 -10   3   1        6.34        3.42      2.03 o 
  -9   3   1        1.08        8.15      2.85 o 
  -8   3   1        9.48        7.45      3.51 o 
  -7   3   1        5.40        3.64      1.57 o 
  -6   3   1       26.78       28.36      2.35 o 
  -5   3   1        0.09        0.70      1.51 o 
  -4   3   1      173.33      173.28      3.65 o 
  -3   3   1        6.14        4.07      2.24 o 
  -2   3   1       26.72       34.89      2.46 o 
  -1   3   1       11.97        9.25      1.65 o 
   0   3   1      307.82      287.16      3.96 o 
   1   3   1       81.50       86.64      2.77 o 
   2   3   1      137.42      123.29      3.98 o 
   3   3   1       98.79      102.79      2.88 o 
   4   3   1        1.98        3.97      3.61 o 
   5   3   1      184.22      193.46      6.38 o 
   6   3   1        8.84       75.88     39.78 o 
   7   3   1        8.40        4.83      2.19 o 
   8   3   1        0.00        3.39      3.73 o 
   9   3   1        8.82       12.70      3.44 o 
  10   3   1        0.06        1.95      2.64 o 
  11   3   1        1.43        2.26      2.30 o 
  12   3   1       14.92       16.95      4.14 o 
  13   3   1        0.89        2.93      2.76 o 
  14   3   1        5.48        9.95      3.51 o 
  15   3   1        5.01        3.19      4.77 o 
 -14   4   1       80.56       68.13      7.87 o 
 -13   4   1       93.40       84.77     10.12 o 
 -12   4   1        4.55        7.92      4.21 o 
 -11   4   1        4.44        5.90      3.32 o 
 -10   4   1      213.19      224.20      6.98 o 
  -9   4   1       47.47       45.31      4.77 o 
  -8   4   1       54.67       62.44      5.52 o 
  -7   4   1      148.60      135.10      5.28 o 
  -6   4   1      102.39       89.47      7.18 o 
  -5   4   1      143.57      113.69      5.07 o 
  -4   4   1      582.55      562.04      7.37 o 
  -3   4   1     3522.42     3737.66     40.24 o 
  -2   4   1     2169.86     2272.86     15.20 o 
  -1   4   1      849.82      815.73      7.51 o 
   0   4   1      644.20      612.08      7.10 o 
   1   4   1       62.19       48.17      3.74 o 
   2   4   1      149.42      133.67      4.43 o 
   3   4   1      291.17      283.80      5.22 o 
   4   4   1      501.26      461.92      8.26 o 
   5   4   1      498.91      491.79      6.97 o 
   6   4   1      843.77      913.27     10.84 o 
   7   4   1       43.63       45.99      3.19 o 
   8   4   1        2.85        4.70      7.85 o 
   9   4   1        0.15        4.06      2.03 o 
  10   4   1        4.76        5.10      2.48 o 
  11   4   1        0.26        9.38      3.72 o 
  12   4   1        0.52        0.96      3.06 o 
  13   4   1       21.16       16.73      4.25 o 
  14   4   1        0.87       -1.80      5.26 o 
 -14   5   1        4.02        6.61      5.78 o 
 -13   5   1       47.78       51.76      6.13 o 
 -12   5   1       24.28       27.16      5.75 o 
 -11   5   1        4.02       -3.59      3.59 o 
 -10   5   1       10.67       14.99      4.12 o 
  -9   5   1        2.21        8.48      3.74 o 
  -8   5   1        0.59       -1.09      3.02 o 
  -7   5   1        1.27        1.79      2.40 o 
  -6   5   1       11.49       15.93      3.56 o 
  -5   5   1       20.07       21.53      3.71 o 
  -4   5   1        2.56        1.01      3.11 o 
  -3   5   1        1.96        5.35      2.07 o 
  -2   5   1        3.14        3.72      2.00 o 
  -1   5   1       24.20       22.35      2.46 o 
   0   5   1      480.28      488.31      8.23 o 
   1   5   1       70.09       63.94      3.36 o 
   2   5   1       75.37       64.30      3.74 o 
   3   5   1       13.59       14.88      2.34 o 
   4   5   1      296.12      295.54      8.58 o 
   5   5   1      368.62      373.77      7.57 o 
   6   5   1      155.34      174.92      6.50 o 
   7   5   1       51.54       57.55      5.59 o 
   8   5   1       47.49       39.94      5.27 o 
   9   5   1       18.26       20.41      5.01 o 
  10   5   1        5.33        4.54      3.72 o 
  11   5   1        6.08        4.26      3.09 o 
  12   5   1       12.59        3.58      4.54 o 
  13   5   1        0.05       -1.51      5.31 o 
 -13   6   1       16.48       12.70      6.26 o 
 -12   6   1        2.38        4.41      6.03 o 
 -11   6   1        6.89        7.12      4.69 o 
 -10   6   1        3.69        2.88      3.43 o 
  -9   6   1        3.33        3.72      2.02 o 
  -8   6   1       27.70       26.11      5.22 o 
  -7   6   1      130.69      123.94      5.15 o 
  -6   6   1       29.84       34.22      4.85 o 
  -5   6   1        0.32        4.79      2.75 o 
  -4   6   1       16.79       16.56      2.96 o 
  -3   6   1        5.52        3.98      2.62 o 
  -2   6   1       12.06        7.55      2.68 o 
  -1   6   1      203.39      198.94      6.00 o 
   0   6   1      392.22      385.38      7.52 o 
   1   6   1       28.08       27.28      3.50 o 
   2   6   1       68.47       60.53      3.63 o 
   3   6   1      286.83      283.57      6.68 o 
   4   6   1       42.85       40.77      3.56 o 
   5   6   1       21.39       22.49      3.64 o 
   6   6   1        2.88        1.68      5.14 o 
   7   6   1       13.40       11.27      3.25 o 
   8   6   1        0.07        2.29      3.74 o 
   9   6   1        2.95        3.27      3.00 o 
  10   6   1       42.52       39.29      5.79 o 
  11   6   1        3.29        9.37      3.37 o 
  12   6   1        4.09       -2.83      5.31 o 
  13   6   1        1.13        5.56      7.56 o 
 -11   7   1        3.91        3.86      5.61 o 
 -10   7   1       20.05        5.98      6.58 o 
  -9   7   1        0.50        1.43      3.69 o 
  -8   7   1       65.74       61.83      4.63 o 
  -7   7   1        2.00       -1.98      3.49 o 
  -6   7   1        0.07        2.04      4.90 o 
  -5   7   1       41.75       32.33      5.88 o 
  -4   7   1       33.73       32.32      3.79 o 
  -3   7   1        0.25        2.85      2.39 o 
  -2   7   1       56.27       44.78      4.42 o 
  -1   7   1       18.55       17.14      3.24 o 
   0   7   1      234.25      220.86      6.93 o 
   1   7   1       23.48       21.54      2.94 o 
   2   7   1      648.36      664.70     13.37 o 
   3   7   1      890.04      941.81     20.65 o 
   4   7   1      137.83      129.96      8.71 o 
   5   7   1      194.00      193.99      7.22 o 
   6   7   1       87.73       79.41      5.02 o 
   7   7   1        5.53        4.03      3.68 o 
   8   7   1        3.12       10.92      5.00 o 
   9   7   1       39.62       38.20      9.23 o 
  10   7   1       10.93       17.96      5.67 o 
  11   7   1        2.04       -2.82      5.37 o 
 -10   8   1        4.01       10.78      7.55 o 
  -9   8   1        3.25        1.97      6.25 o 
  -8   8   1       22.48       18.87      7.44 o 
  -7   8   1       59.04       57.27      5.10 o 
  -6   8   1        5.36        9.02      3.19 o 
  -5   8   1        2.56        0.43      2.67 o 
  -4   8   1       22.32       31.18      6.55 o 
  -3   8   1        1.76        6.51      2.72 o 
  -2   8   1        4.22        2.92      2.19 o 
  -1   8   1      102.38      106.03      7.78 o 
   0   8   1      313.81      339.70     10.17 o 
   1   8   1       66.26       67.65      5.28 o 
   2   8   1       14.18       11.72      3.01 o 
   3   8   1      191.90      186.49      6.29 o 
   4   8   1       14.06        7.37      4.75 o 
   5   8   1        4.39        3.40      3.24 o 
   6   8   1        5.28        6.17      4.01 o 
   7   8   1        1.06        8.19      4.51 o 
   8   8   1        1.49        1.90      3.68 o 
   9   8   1        1.10        4.91      4.74 o 
  10   8   1        5.05       20.00     14.90 o 
  -8   9   1        6.10       19.22      8.07 o 
  -7   9   1        4.31        8.92      4.29 o 
  -6   9   1        0.06        1.11      3.70 o 
  -5   9   1        1.71        0.96      3.11 o 
  -4   9   1       17.03        9.35      4.24 o 
  -3   9   1        4.32        3.79      2.43 o 
  -2   9   1        0.03       -1.49      2.27 o 
  -1   9   1        1.15        3.93      2.34 o 
   0   9   1        3.21        4.32      2.65 o 
   1   9   1        0.42        4.45      2.76 o 
   2   9   1       17.21       16.55      4.57 o 
   3   9   1        2.39        2.58      3.83 o 
   4   9   1       23.99       15.56      4.62 o 
   5   9   1       21.76       16.62      4.25 o 
   6   9   1        0.60        1.75      5.40 o 
   7   9   1        0.03        5.13      4.01 o 
   8   9   1        4.40       12.55      5.84 o 
  -5  10   1        8.36       13.50      5.01 o 
  -4  10   1       31.60       18.26      4.29 o 
  -3  10   1      133.46      117.33     19.16 o 
  -2  10   1       62.65       69.29      9.25 o 
  -1  10   1       43.03       38.26     14.99 o 
   0  10   1       82.18       89.45     10.90 o 
   1  10   1        4.79        4.24      4.45 o 
   2  10   1        9.87        5.47      4.06 o 
   3  10   1       44.32       43.17      7.35 o 
   4  10   1       19.34       10.35      4.17 o 
   5  10   1       17.88       13.00      4.80 o 
 -15   0   2        0.57        8.96      8.63 o 
 -14   0   2        3.27       -3.69      3.69 o 
 -13   0   2      126.33      111.54      6.86 o 
 -12   0   2        6.99        6.12      3.40 o 
 -11   0   2      103.88       89.89      6.13 o 
 -10   0   2      272.07      263.30     15.73 o 
  -9   0   2      344.00      324.94     10.25 o 
  -8   0   2     1742.47     1867.83     17.67 o 
  -7   0   2     2139.93     2320.30     20.17 o 
  -6   0   2       40.81       55.86      3.46 o 
  -5   0   2      404.12      405.35      7.35 o 
  -4   0   2      776.58      823.50     10.78 o 
  -3   0   2      200.17      202.21      5.00 o 
  -2   0   2      279.15      236.17      4.53 o 
  -1   0   2        0.23        5.63      0.91 o 
   0   0   2     2007.60     1937.83      9.91 o 
   1   0   2      455.03      438.71      6.29 o 
   2   0   2     1172.61     1081.50     11.88 o 
   3   0   2    47054.78    45144.46   3218.74 o 
   4   0   2        5.22       -1.36      1.95 o 
   5   0   2      224.26      224.55      5.84 o 
   6   0   2       70.74       65.87      3.72 o 
   7   0   2      617.96      617.95     11.11 o 
   8   0   2       17.50       22.41      3.87 o 
   9   0   2       66.52       72.05      6.11 o 
  10   0   2       56.43       41.38      5.89 o 
  11   0   2        3.84       -0.14      4.88 o 
  12   0   2      100.35      100.32      7.80 o 
  13   0   2       42.14       40.81      5.51 o 
  14   0   2        7.55        9.25      6.10 o 
  15   0   2        2.55        8.99      5.33 o 
 -15   1   2        8.59        3.42      4.18 o 
 -14   1   2       10.82        5.77      5.63 o 
 -13   1   2       12.86       12.32      2.87 o 
 -12   1   2        0.37        0.54      2.60 o 
 -11   1   2       12.57        5.96      2.52 o 
 -10   1   2       64.40       65.21      4.81 o 
  -9   1   2        5.15        5.08      2.26 o 
  -8   1   2      178.44      166.22      3.73 o 
  -7   1   2      369.35      375.27      7.37 o 
  -6   1   2        2.01        0.10      1.58 o 
  -5   1   2     1911.08     2002.94     13.63 o 
  -4   1   2       49.93       37.80      2.43 o 
  -3   1   2     1137.92     1107.54     14.46 o 
  -2   1   2       90.87       92.47      4.96 o 
  -1   1   2       68.95       57.69      1.77 o 
   0   1   2       22.31       21.16      1.28 o 
   1   1   2     2279.34     2254.20     12.84 o 
   2   1   2    17306.22    16841.27    537.02 o 
   3   1   2       17.61       30.68      1.98 o 
   4   1   2        2.58       -0.76      1.58 o 
   5   1   2      360.14      344.55      7.00 o 
   6   1   2      442.14      458.92      7.03 o 
   7   1   2      109.00      119.81      4.24 o 
   8   1   2       21.14       27.63      2.42 o 
   9   1   2       20.93       23.48      2.74 o 
  10   1   2       14.52       14.57      2.65 o 
  11   1   2       32.28       28.60      3.67 o 
  12   1   2       44.04       38.66      6.30 o 
  13   1   2       16.87       14.10      3.20 o 
  14   1   2        2.69        4.52      2.93 o 
  15   1   2        2.72        3.89      5.15 o 
 -15   2   2        6.69       16.22      5.16 o 
 -14   2   2        9.46       13.05      4.88 o 
 -13   2   2        0.19        7.81      3.94 o 
 -12   2   2        1.43        0.83      2.41 o 
 -11   2   2       33.48       42.86      5.76 o 
 -10   2   2      644.87      703.06     14.70 o 
  -9   2   2       30.79       31.30      3.34 o 
  -8   2   2      120.53      114.67      3.47 o 
  -7   2   2       65.41       56.11      3.45 o 
  -6   2   2       13.27       12.46      2.58 o 
  -5   2   2       90.50       78.20      2.58 o 
  -4   2   2      137.58      123.33      2.76 o 
  -3   2   2      891.79      885.32      6.14 o 
  -2   2   2      566.30      571.76      6.15 o 
  -1   2   2      302.94      298.54      5.58 o 
   0   2   2     3122.49     2998.93     14.28 o 
   1   2   2        3.43        1.81      1.08 o 
   2   2   2     1177.60     1210.13      9.90 o 
   3   2   2        5.54        1.11      2.67 o 
   4   2   2      476.41      476.36      4.44 o 
   5   2   2       82.25       71.57      2.61 o 
   6   2   2      122.95      114.47      4.71 o 
   7   2   2       51.94       61.76      3.26 o 
   8   2   2       50.93       46.10      4.03 o 
   9   2   2        5.43        6.10      2.90 o 
  10   2   2       12.54       11.98      2.66 o 
  11   2   2        0.01        1.00      2.54 o 
  12   2   2        0.12        2.11      3.38 o 
  13   2   2        0.72        2.52      2.97 o 
  14   2   2        0.91        3.18      4.20 o 
  15   2   2        4.56        7.22      4.50 o 
 -15   3   2       16.75       17.50      6.30 o 
 -14   3   2       13.88       12.59      4.58 o 
 -13   3   2       43.35       40.70      4.81 o 
 -12   3   2       29.56       22.07      5.85 o 
 -11   3   2      556.12      595.52     15.56 o 
 -10   3   2       27.65       27.62      3.62 o 
  -9   3   2       51.57       44.60      4.16 o 
  -8   3   2      270.58      268.31      5.08 o 
  -7   3   2       14.82       18.17      2.43 o 
  -6   3   2       96.15      100.08      3.48 o 
  -5   3   2        0.03        1.46      1.20 o 
  -4   3   2      192.00      178.42      3.49 o 
  -3   3   2       36.51       50.64      2.92 o 
  -2   3   2      211.72      277.31      4.27 o 
  -1   3   2     3211.29     3298.98     23.52 o 
   0   3   2     1958.41     1925.75     11.61 o 
   1   3   2     2337.95     2332.37     12.32 o 
   2   3   2     1876.55     1806.36     13.28 o 
   3   3   2     1557.67     1549.95     14.88 o 
   4   3   2      118.49      118.79      3.88 o 
   5   3   2     1258.07     1297.17     10.85 o 
   6   3   2       18.16       23.13      2.80 o 
   7   3   2      165.41      154.48      6.56 o 
   8   3   2      765.51      859.42     12.20 o 
   9   3   2      164.72      179.51      6.57 o 
  10   3   2       59.98       70.87      6.89 o 
  11   3   2       12.12        8.73      4.47 o 
  12   3   2        8.26       13.89      6.21 o 
  13   3   2       33.82       26.10      4.71 o 
  14   3   2       16.07       16.59      4.10 o 
  15   3   2       35.41       29.25      5.99 o 
 -14   4   2        2.97        3.01      3.86 o 
 -13   4   2       13.12       13.47      4.76 o 
 -12   4   2        6.57       11.88      4.13 o 
 -11   4   2       18.90       19.90      8.24 o 
 -10   4   2      308.33      319.99     10.46 o 
  -9   4   2       85.76       86.30      6.80 o 
  -8   4   2       50.24       46.00      4.43 o 
  -7   4   2       23.31       22.50      2.63 o 
  -6   4   2        1.84        2.28      1.40 o 
  -5   4   2       16.71       14.96      3.05 o 
  -4   4   2        0.06        4.36      1.73 o 
  -3   4   2      350.10      400.01      8.84 o 
  -2   4   2       74.29       56.93      3.05 o 
  -1   4   2       33.33       42.72      2.42 o 
   0   4   2     1506.85     1604.39     13.76 o 
   1   4   2      145.88      150.87      3.44 o 
   2   4   2       57.52       51.65      3.11 o 
   3   4   2        1.50        1.91      1.10 o 
   4   4   2        4.53        5.54      2.30 o 
   5   4   2        0.00        5.10      2.92 o 
   6   4   2      186.40      204.52      5.76 o 
   7   4   2       48.82       44.68      3.87 o 
   8   4   2       14.61       15.54      3.67 o 
   9   4   2        2.27        3.15      2.67 o 
  10   4   2       16.66       20.74      5.27 o 
  11   4   2        1.71        6.32      3.65 o 
  12   4   2        5.28       11.00      6.34 o 
  13   4   2        4.09        5.31      3.21 o 
  14   4   2        0.15        0.93      4.68 o 
 -13   5   2        2.98        3.35      3.94 o 
 -12   5   2       12.60       10.17      5.16 o 
 -11   5   2        0.23        1.39      3.68 o 
 -10   5   2      151.22      139.31      9.90 o 
  -9   5   2        6.44        2.33      4.13 o 
  -8   5   2        5.86        5.82      1.90 o 
  -7   5   2        5.89        5.05      3.01 o 
  -6   5   2       22.82       19.51      2.74 o 
  -5   5   2      187.40      165.44      7.39 o 
  -4   5   2       19.71       23.72      3.57 o 
  -3   5   2       69.66       59.58      3.19 o 
  -2   5   2       17.40       20.23      2.56 o 
  -1   5   2        0.07        3.64      2.24 o 
   0   5   2      445.44      457.88     10.46 o 
   1   5   2      144.27      159.59      3.91 o 
   2   5   2     1172.09     1160.41      9.19 o 
   3   5   2       71.78       64.09      3.26 o 
   4   5   2      130.11      133.70      3.86 o 
   5   5   2        3.41        4.11      3.64 o 
   6   5   2      140.90      153.90      5.24 o 
   7   5   2      149.36      148.34      5.65 o 
   8   5   2       48.43       40.84      5.43 o 
   9   5   2       69.09       76.75      8.96 o 
  10   5   2       29.23       36.49      5.52 o 
  11   5   2        0.26       -4.91      5.01 o 
  12   5   2        9.68       16.59      5.23 o 
  13   5   2        2.22        7.61      2.83 o 
 -13   6   2       13.65       16.22      6.85 o 
 -12   6   2        0.08        9.16      8.28 o 
 -11   6   2       57.35       73.47      7.87 o 
 -10   6   2      102.46      123.15      7.02 o 
  -9   6   2      142.33      148.41      7.63 o 
  -8   6   2      129.24      128.82      5.90 o 
  -7   6   2      195.69      189.48      7.06 o 
  -6   6   2       37.10       42.56      4.75 o 
  -5   6   2      148.67      147.58      4.32 o 
  -4   6   2       97.13      111.78      5.48 o 
  -3   6   2      114.09      123.98      5.04 o 
  -2   6   2       38.26       44.43      3.29 o 
  -1   6   2       29.19       29.15      2.91 o 
   0   6   2      240.12      246.89      5.37 o 
   1   6   2      287.55      297.95      7.41 o 
   2   6   2      101.72      104.30      4.82 o 
   3   6   2     1046.91     1061.31     10.87 o 
   4   6   2       12.78       17.31      5.36 o 
   5   6   2       15.10       16.23      4.58 o 
   6   6   2        0.05       -3.58      3.58 o 
   7   6   2       40.97       49.40      7.03 o 
   8   6   2       11.50       15.49      4.97 o 
   9   6   2       22.68       21.95      5.63 o 
  10   6   2        0.05        5.09      3.57 o 
  11   6   2        0.00        0.00      5.73 o 
  12   6   2        6.12        6.48      6.58 o 
 -11   7   2        0.43        0.48      5.05 o 
 -10   7   2       11.37       11.57      5.47 o 
  -9   7   2       21.28       19.82      4.94 o 
  -8   7   2       21.38       13.37      7.78 o 
  -7   7   2        2.68        1.72      2.34 o 
  -6   7   2        7.57        8.90      3.15 o 
  -5   7   2       11.02       11.01      2.66 o 
  -4   7   2       20.80       11.29      2.74 o 
  -3   7   2        5.23        8.13      3.55 o 
  -2   7   2        3.11        0.21      2.51 o 
  -1   7   2       13.55       11.94      2.80 o 
   0   7   2       18.65       22.60      3.45 o 
   1   7   2      210.91      200.53      7.03 o 
   2   7   2       97.32       92.20      5.79 o 
   3   7   2        8.50        6.65      2.30 o 
   4   7   2       19.67       30.20      5.11 o 
   5   7   2      143.30      147.16      8.48 o 
   6   7   2        1.53        4.83      3.52 o 
   7   7   2        0.71        0.99      3.93 o 
   8   7   2        0.11        6.37      5.08 o 
   9   7   2        0.10        1.74      5.14 o 
  10   7   2        5.29        1.26      3.92 o 
  11   7   2        5.01        4.64      3.45 o 
 -10   8   2       21.57       34.31      6.87 o 
  -9   8   2       56.27       61.57      9.05 o 
  -8   8   2       89.55       80.55     11.02 o 
  -7   8   2       27.21       24.86      4.85 o 
  -6   8   2       49.60       46.03      4.13 o 
  -5   8   2        2.35       10.43      4.12 o 
  -4   8   2       21.68       29.56      4.58 o 
  -3   8   2       49.19       43.22      6.30 o 
  -2   8   2       17.50       22.39      3.74 o 
  -1   8   2       13.56       14.36      3.38 o 
   0   8   2        2.18        5.15      2.37 o 
   1   8   2       42.79       42.90      4.38 o 
   2   8   2      238.03      227.60     12.61 o 
   3   8   2      105.00      120.13      7.39 o 
   4   8   2      201.25      199.67     13.06 o 
   5   8   2        1.77       -3.02      3.55 o 
   6   8   2       16.15        5.11      4.78 o 
   7   8   2        1.60        7.06      4.10 o 
   8   8   2        2.37        7.54      6.14 o 
   9   8   2        1.67        4.17      3.71 o 
  10   8   2        0.10        0.19     10.17 o 
  -8   9   2        2.10        4.03      5.27 o 
  -7   9   2        0.26       -2.29      4.58 o 
  -6   9   2        7.93        4.73      4.69 o 
  -5   9   2        8.12        7.02      3.76 o 
  -4   9   2       31.74       31.90      5.08 o 
  -3   9   2       21.65       19.98      4.45 o 
  -2   9   2        0.22        2.24      2.38 o 
  -1   9   2        8.20        5.74      2.16 o 
   0   9   2        3.67        6.72      3.34 o 
   1   9   2       60.83       61.48      5.95 o 
   2   9   2       80.51       80.30      6.16 o 
   3   9   2      114.24      106.23     12.11 o 
   4   9   2       16.26       18.64      4.91 o 
   5   9   2       37.11       34.02      5.42 o 
   6   9   2       53.83       42.78      7.78 o 
   7   9   2       34.69       30.39      5.40 o 
   8   9   2       21.29       19.71      4.79 o 
  -4  10   2        3.58       10.41      6.90 o 
  -3  10   2        0.05        3.69      5.75 o 
  -2  10   2        2.48       -2.21      4.54 o 
  -1  10   2        0.14        8.88      5.56 o 
   0  10   2        4.49        4.37      3.68 o 
   1  10   2        3.18        6.17      4.01 o 
   2  10   2        0.49        2.52      3.10 o 
   3  10   2        0.17       -0.02      2.86 o 
   4  10   2        2.56        2.46      2.99 o 
 -15   1   3        0.61        6.53      4.31 o 
 -14   1   3        3.93        1.33      4.01 o 
 -13   1   3       15.76       19.26      4.05 o 
 -12   1   3        7.67        9.71      3.57 o 
 -11   1   3       20.21       14.79      2.40 o 
 -10   1   3       11.83       10.72      2.50 o 
  -9   1   3        6.39        6.91      2.52 o 
  -8   1   3       36.49       37.03      2.71 o 
  -7   1   3      453.88      446.67      7.27 o 
  -6   1   3      722.72      720.36      6.81 o 
  -5   1   3     2082.57     2204.75     22.35 o 
  -4   1   3     1497.07     1539.25     16.10 o 
  -3   1   3      622.94      589.75      7.32 o 
  -2   1   3     1187.59     1180.50      6.99 o 
  -1   1   3     1050.30     1041.46      6.47 o 
   0   1   3     1666.65     1717.19     10.17 o 
   1   1   3       67.42       64.47      1.60 o 
   2   1   3       23.73       26.71      2.34 o 
   3   1   3      193.26      176.94      4.09 o 
   4   1   3      126.82      114.23      2.87 o 
   5   1   3     1639.42     1676.59     16.31 o 
   6   1   3     2574.37     2703.96     31.94 o 
   7   1   3      713.38      725.74      7.32 o 
   8   1   3      192.57      190.86      8.89 o 
   9   1   3       47.14       57.29      4.52 o 
  10   1   3        5.30        1.90      2.28 o 
  11   1   3        3.85        7.94      2.57 o 
  12   1   3        3.13        1.56      2.77 o 
  13   1   3        4.39       -0.33      2.72 o 
  14   1   3        0.25        0.16      3.16 o 
  15   1   3        1.81        1.30      4.35 o 
 -15   2   3        0.30        9.99      5.36 o 
 -14   2   3        1.70        3.63      3.75 o 
 -13   2   3       32.45       26.42      5.40 o 
 -12   2   3      106.44      108.27      5.73 o 
 -11   2   3       42.82       34.79      3.76 o 
 -10   2   3      260.08      242.80      9.58 o 
  -9   2   3      242.49      235.66      4.81 o 
  -8   2   3       30.95       33.04      3.40 o 
  -7   2   3       12.72       11.55      2.01 o 
  -6   2   3       45.15       38.35      2.90 o 
  -5   2   3      135.27      134.41      4.19 o 
  -4   2   3      311.06      309.76      6.20 o 
  -3   2   3      147.81      147.27      2.19 o 
  -2   2   3       26.97       31.28      2.26 o 
  -1   2   3        1.37        3.32      1.22 o 
   0   2   3       75.68       69.30      2.48 o 
   1   2   3     1008.00     1027.39      6.76 o 
   2   2   3      421.81      429.89      7.02 o 
   3   2   3       39.83       34.66      2.62 o 
   4   2   3        0.45        4.17      1.84 o 
   5   2   3      708.58      719.51      9.88 o 
   6   2   3       14.81       10.81      2.62 o 
   7   2   3        9.36        5.61      1.80 o 
   8   2   3        8.99        3.35      3.03 o 
   9   2   3       35.07       38.06      4.02 o 
  10   2   3       33.32       35.00      5.49 o 
  11   2   3       18.38       13.52      3.65 o 
  12   2   3       11.44        4.24      3.04 o 
  13   2   3        1.98        7.28      3.34 o 
  14   2   3        2.32        3.45      3.49 o 
  15   2   3        2.72        8.45      6.24 o 
 -14   3   3        0.19        5.99      4.04 o 
 -13   3   3        1.88        3.54      4.48 o 
 -12   3   3       20.07       15.51      4.25 o 
 -11   3   3       12.01       11.22      3.37 o 
 -10   3   3       64.00       50.19      6.25 o 
  -9   3   3       14.82        6.90      3.12 o 
  -8   3   3      173.63      178.51      6.18 o 
  -7   3   3       29.37       31.11      2.91 o 
  -6   3   3       24.77       24.09      2.11 o 
  -5   3   3       19.59       20.29      3.75 o 
  -4   3   3        3.92        5.37      1.89 o 
  -3   3   3       28.29       38.10      2.22 o 
  -2   3   3        0.08        2.30      1.55 o 
  -1   3   3      579.68      585.73      6.55 o 
   0   3   3        2.19        5.45      1.32 o 
   1   3   3        3.62        2.88      2.03 o 
   2   3   3       26.80       18.22      4.06 o 
   3   3   3       45.93       33.93      3.27 o 
   4   3   3        0.63        0.26      2.92 o 
   5   3   3       38.24       36.86      3.68 o 
   6   3   3        1.71       11.47      3.25 o 
   7   3   3        8.02        7.69      2.94 o 
   8   3   3       91.61      102.10      8.27 o 
   9   3   3        2.79        3.71      2.58 o 
  10   3   3        1.54        6.24      2.38 o 
  11   3   3        0.00        0.87      2.92 o 
  12   3   3        1.81       -0.65      5.29 o 
  13   3   3        0.09       10.64      3.50 o 
  14   3   3        0.16        0.69      3.29 o 
 -14   4   3        0.00        3.61      6.27 o 
 -13   4   3       10.56       14.24      5.00 o 
 -12   4   3       42.43       40.94      4.92 o 
 -11   4   3      370.39      399.48     12.56 o 
 -10   4   3      387.24      408.35     12.16 o 
  -9   4   3       29.95       32.84      5.06 o 
  -8   4   3        0.04       -0.45      2.39 o 
  -7   4   3      198.35      199.70     13.94 o 
  -6   4   3        6.54        7.62      2.29 o 
  -5   4   3        2.40        5.20      1.50 o 
  -4   4   3       63.12       45.05      2.89 o 
  -3   4   3       14.20       14.39      2.34 o 
  -2   4   3       18.81        8.51      5.27 o 
  -1   4   3      208.14      210.85      5.96 o 
   0   4   3     1320.31     1473.02     10.90 o 
   1   4   3      676.56      727.83      7.04 o 
   2   4   3       19.62       18.46      2.09 o 
   3   4   3        2.39        3.87      2.82 o 
   4   4   3      170.14      167.67     20.29 o 
   5   4   3       47.26       39.91      3.73 o 
   6   4   3       14.67       14.18      5.54 o 
   7   4   3        6.61        9.26      4.03 o 
   8   4   3        1.84        3.88      3.39 o 
   9   4   3       11.33       15.34      6.03 o 
  10   4   3       16.52       18.04      3.98 o 
  11   4   3       38.60       37.75      5.39 o 
  12   4   3       12.42       15.66      4.50 o 
  13   4   3        1.09        2.22      3.86 o 
  14   4   3        3.07        5.77      3.91 o 
 -13   5   3        2.17       -2.98      3.67 o 
 -12   5   3        1.25        7.25      4.84 o 
 -11   5   3        0.42       -2.87      3.62 o 
 -10   5   3        7.24        1.45      3.81 o 
  -9   5   3        7.52        4.96      4.04 o 
  -8   5   3      254.47      255.69     19.48 o 
  -7   5   3      266.87      262.87      7.51 o 
  -6   5   3      108.95      120.97      3.48 o 
  -5   5   3       92.38       88.61      4.41 o 
  -4   5   3       96.46       83.75      3.61 o 
  -3   5   3       66.52       60.45      3.59 o 
  -2   5   3       30.06       27.55      2.36 o 
  -1   5   3      340.80      326.94      6.48 o 
   0   5   3      263.09      259.32      5.37 o 
   1   5   3      116.57      104.49      4.96 o 
   2   5   3       32.30       22.08      2.41 o 
   3   5   3      573.93      594.56     10.70 o 
   4   5   3      181.59      194.81      8.06 o 
   5   5   3       69.29       69.61      6.01 o 
   6   5   3      101.28      111.28      8.72 o 
   7   5   3       94.30       99.45      7.42 o 
   8   5   3      149.63      157.85      8.57 o 
   9   5   3       28.24       25.58      4.74 o 
  10   5   3        0.93        2.51      8.30 o 
  11   5   3        1.56        4.81      5.38 o 
  12   5   3        0.34        7.68      4.50 o 
  13   5   3        0.00        6.69      5.26 o 
 -12   6   3        1.15       10.09      7.42 o 
 -11   6   3        0.67        6.37      4.41 o 
 -10   6   3       21.82       18.67      5.52 o 
  -9   6   3        0.14        4.05      6.54 o 
  -8   6   3       13.60        4.96      3.96 o 
  -7   6   3       16.09       13.68     10.88 o 
  -6   6   3       16.72        9.97      2.45 o 
  -5   6   3       44.84       37.95      3.63 o 
  -4   6   3       81.35       69.58      5.11 o 
  -3   6   3        6.84        8.00      2.74 o 
  -2   6   3       36.17       38.55      3.35 o 
  -1   6   3        2.10        4.74      2.03 o 
   0   6   3        5.48        4.62      1.99 o 
   1   6   3       10.75       12.73      2.38 o 
   2   6   3      226.56      196.81      7.68 o 
   3   6   3      107.70      118.58      9.94 o 
   4   6   3       69.69       76.30      8.20 o 
   5   6   3      109.91      117.83     10.55 o 
   6   6   3       36.86       46.51      8.73 o 
   7   6   3        3.48        3.90      4.00 o 
   8   6   3        2.48        9.87      5.19 o 
   9   6   3        0.04       -0.61      4.34 o 
  10   6   3        0.71        8.35      4.27 o 
  11   6   3        2.34        3.09      7.99 o 
  12   6   3        0.49        0.49      3.71 o 
 -11   7   3       20.94       27.32      7.18 o 
 -10   7   3        1.56        5.26      4.11 o 
  -9   7   3        0.37        0.75      5.32 o 
  -8   7   3       12.15       19.01      5.38 o 
  -7   7   3       10.67       13.13     10.42 o 
  -6   7   3      120.22      115.43      6.27 o 
  -5   7   3      515.54      489.31     11.83 o 
  -4   7   3      223.56      213.53      6.73 o 
  -3   7   3      131.93      144.53      5.43 o 
  -2   7   3      298.88      298.84      7.75 o 
  -1   7   3      191.21      205.84      6.20 o 
   0   7   3       68.30       85.35      8.33 o 
   1   7   3        8.78       15.04      3.10 o 
   2   7   3      221.69      216.19      8.04 o 
   3   7   3        0.22        1.19      3.49 o 
   4   7   3       12.67        7.00      4.03 o 
   5   7   3      634.85      654.17     24.48 o 
   6   7   3      452.04      474.89     22.06 o 
   7   7   3       84.33       89.51      6.42 o 
   8   7   3       44.47       50.96     16.68 o 
   9   7   3       22.12       38.31      6.66 o 
  10   7   3        0.19       -3.83      5.56 o 
  11   7   3        0.09        2.39      3.87 o 
  -9   8   3        8.70        8.85      4.10 o 
  -8   8   3       34.00       29.81      4.80 o 
  -7   8   3       22.34       17.73      4.95 o 
  -6   8   3        5.19        3.84      3.71 o 
  -5   8   3       32.05       30.10      7.07 o 
  -4   8   3       46.63       40.59      3.50 o 
  -3   8   3        1.14        4.08      2.49 o 
  -2   8   3        2.81        0.64      2.49 o 
  -1   8   3        0.10       -1.85      1.85 o 
   0   8   3        0.23        0.07      2.64 o 
   1   8   3        5.11        2.19      2.82 o 
   2   8   3       32.95       36.98      6.80 o 
   3   8   3       66.48       55.39      5.22 o 
   4   8   3        0.42        1.41      7.17 o 
   5   8   3       32.97       35.40      5.93 o 
   6   8   3        9.89        8.26      5.07 o 
   7   8   3        4.87        5.07      3.99 o 
   8   8   3       29.18       34.49      5.80 o 
   9   8   3       14.03       12.71      6.32 o 
  -7   9   3       14.30       13.17      6.04 o 
  -6   9   3       19.71       13.20      4.01 o 
  -5   9   3       16.89       17.77      5.01 o 
  -4   9   3       18.85       14.92      5.91 o 
  -3   9   3        3.94        5.05      5.28 o 
  -2   9   3        0.19        2.05      3.52 o 
  -1   9   3       66.76       62.48      7.20 o 
   0   9   3       20.92       24.75      5.09 o 
   1   9   3        6.88       12.10      4.54 o 
   2   9   3        2.56        7.71      4.29 o 
   3   9   3        2.12       -0.27      5.57 o 
   4   9   3        5.54        8.78      4.24 o 
   5   9   3       15.41       17.52      6.19 o 
   6   9   3        9.18       11.49      4.33 o 
   7   9   3       24.36       18.69      4.52 o 
  -4  10   3        6.44        1.64      5.31 o 
  -3  10   3        7.47        8.96      5.68 o 
  -2  10   3        0.29        9.70      6.75 o 
  -1  10   3        9.53        5.90      3.30 o 
   0  10   3       46.77       43.48     12.62 o 
   1  10   3        8.12       11.54      4.13 o 
   2  10   3        0.05        2.50      4.75 o 
   3  10   3        7.81        4.80      4.29 o 
 -15   0   4        0.01        6.14      8.79 o 
 -14   0   4       36.53       50.28      8.84 o 
 -13   0   4       76.99       76.51      7.63 o 
 -12   0   4        4.00        7.36      5.92 o 
 -11   0   4       27.07       30.40      5.99 o 
 -10   0   4       77.50       70.06      7.99 o 
  -9   0   4       12.85       19.49      3.95 o 
  -8   0   4        1.82       -0.86      2.39 o 
  -7   0   4      548.64      573.41     14.60 o 
  -6   0   4        6.26        7.41      2.84 o 
  -5   0   4     2373.77     2546.75     20.33 o 
  -4   0   4      920.49     1023.59     14.56 o 
  -3   0   4     2112.90     2440.69     21.34 o 
  -2   0   4      105.79       94.23      3.74 o 
  -1   0   4     1112.77     1137.24     11.43 o 
   0   0   4      109.93      109.30      4.18 o 
   1   0   4     1373.80     1365.42     12.66 o 
   2   0   4      693.87      677.58     17.36 o 
   3   0   4      441.54      477.04     12.15 o 
   4   0   4     1382.44     1443.97     19.33 o 
   5   0   4       70.92       73.48      8.07 o 
   6   0   4     2181.34     2380.10     24.03 o 
   7   0   4      161.58      161.82      8.95 o 
   8   0   4      456.99      445.33      9.79 o 
   9   0   4      260.39      286.97     10.22 o 
  10   0   4      218.55      224.11      9.72 o 
  11   0   4       48.64       53.17      6.05 o 
  12   0   4       45.57       48.30     19.96 o 
  13   0   4        5.35        2.65      5.30 o 
  14   0   4        9.69        5.71      4.85 o 
 -15   1   4        0.12       -0.34      4.33 o 
 -14   1   4        4.03        7.38      3.12 o 
 -13   1   4        1.38        6.18      3.36 o 
 -12   1   4        8.76       11.32      3.67 o 
 -11   1   4      172.44      159.70      6.43 o 
 -10   1   4        7.67        0.51      4.21 o 
  -9   1   4      149.56      152.59      6.75 o 
  -8   1   4        1.20       -0.12      2.03 o 
  -7   1   4      275.74      297.49      6.36 o 
  -6   1   4       86.96       88.53      7.28 o 
  -5   1   4      576.52      561.66      6.73 o 
  -4   1   4       39.59       52.04      3.59 o 
  -3   1   4      102.20       97.62      4.07 o 
  -2   1   4     2499.01     2653.93     17.36 o 
  -1   1   4      302.27      311.27      4.21 o 
   0   1   4      201.57      191.75      3.68 o 
   1   1   4       38.95       38.86      2.40 o 
   2   1   4      104.08       95.17      3.08 o 
   3   1   4      114.15      106.74      3.83 o 
   4   1   4      294.43      306.98      5.47 o 
   5   1   4     4362.33     4569.96     49.84 o 
   6   1   4        3.59        7.14      3.30 o 
   7   1   4        2.83        7.02      2.22 o 
   8   1   4       15.85        9.93      3.48 o 
   9   1   4       12.23       16.17      4.10 o 
  10   1   4       16.38       24.00      4.01 o 
  11   1   4        1.16        2.57      2.58 o 
  12   1   4        2.30        4.04      2.84 o 
  13   1   4        0.16        4.58      3.32 o 
  14   1   4       16.00        6.14      6.47 o 
 -15   2   4        5.80        6.27      4.88 o 
 -14   2   4        0.01       12.30      5.49 o 
 -13   2   4       16.03        9.40      4.29 o 
 -12   2   4       14.46       11.09      3.59 o 
 -11   2   4       10.61       11.56      2.77 o 
 -10   2   4       10.38       11.73      2.96 o 
  -9   2   4      103.82       76.55      7.43 o 
  -8   2   4      178.50      192.86      7.59 o 
  -7   2   4      347.25      342.70      7.85 o 
  -6   2   4       39.07       38.00      3.21 o 
  -5   2   4       44.97       37.30      2.87 o 
  -4   2   4       81.13       85.95      6.33 o 
  -3   2   4       11.20        5.02      3.33 o 
  -2   2   4      165.96      171.40      3.98 o 
  -1   2   4       48.23       46.76      2.52 o 
   0   2   4       82.11      100.08      2.68 o 
   1   2   4       29.21       27.78      1.75 o 
   2   2   4      494.56      498.27      6.23 o 
   3   2   4       11.78       14.81      1.70 o 
   4   2   4        8.01        8.65      2.86 o 
   5   2   4       24.97       22.38      3.53 o 
   6   2   4        0.56        4.22      2.55 o 
   7   2   4       10.22        8.70      2.62 o 
   8   2   4        2.77        8.75      2.76 o 
   9   2   4        9.55        6.87      3.42 o 
  10   2   4       99.33       94.97      5.32 o 
  11   2   4       36.30       32.49      6.07 o 
  12   2   4        1.14        4.06      2.77 o 
  13   2   4        8.42       13.49      4.40 o 
  14   2   4        0.04        5.44      4.02 o 
 -14   3   4        4.35        0.37      4.65 o 
 -13   3   4        1.06        5.23      3.72 o 
 -12   3   4        0.33        5.14      3.63 o 
 -11   3   4        0.01        5.57      3.11 o 
 -10   3   4        1.08        3.40      2.78 o 
  -9   3   4       22.69       16.19      4.11 o 
  -8   3   4     2835.04     3029.69     27.09 o 
  -7   3   4      146.95      129.30      6.56 o 
  -6   3   4      924.44      987.22     16.38 o 
  -5   3   4     1241.87     1236.14     10.99 o 
  -4   3   4      215.01      209.09      5.24 o 
  -3   3   4      596.29      583.40      7.00 o 
  -2   3   4       61.91       38.64      2.74 o 
  -1   3   4      646.71      647.48      6.71 o 
   0   3   4      240.87      221.20      4.55 o 
   1   3   4       35.77       56.75      3.02 o 
   2   3   4     3189.30     3346.77     27.09 o 
   3   3   4      554.38      558.31     11.23 o 
   4   3   4     1219.91     1275.62     11.00 o 
   5   3   4      414.67      411.44     12.38 o 
   6   3   4      303.19      326.39      8.60 o 
   7   3   4        4.35        0.53      2.38 o 
   8   3   4      179.61      174.19     11.75 o 
   9   3   4        0.28        0.55      4.12 o 
  10   3   4        2.93        6.82      3.53 o 
  11   3   4       59.81       59.50      6.09 o 
  12   3   4        1.95        5.44      4.13 o 
  13   3   4        0.00        6.42      3.49 o 
  14   3   4        1.12       -3.29      3.29 o 
 -14   4   4        0.48       -1.17      7.30 o 
 -13   4   4        2.18        2.91      4.08 o 
 -12   4   4        0.14       -0.38      3.93 o 
 -11   4   4       15.98       15.78      4.53 o 
 -10   4   4       88.61       73.63      5.88 o 
  -9   4   4       56.41       51.87      5.04 o 
  -8   4   4      199.79      194.27      9.36 o 
  -7   4   4      172.52      180.26      9.66 o 
  -6   4   4      100.72       93.81      5.56 o 
  -5   4   4        0.27       -2.52      2.52 o 
  -4   4   4       13.03       16.19      3.49 o 
  -3   4   4        7.15        6.58      2.99 o 
  -2   4   4       31.20       32.20      2.59 o 
  -1   4   4        0.04        1.39      1.55 o 
   0   4   4       82.38      113.19      4.87 o 
   1   4   4       26.10       28.57      3.47 o 
   2   4   4       23.25       21.99      3.52 o 
   3   4   4       51.29       56.41      4.07 o 
   4   4   4       33.68       34.91      4.00 o 
   5   4   4       40.51       43.77      5.48 o 
   6   4   4        0.57        8.16      4.15 o 
   7   4   4       87.83       95.08      7.40 o 
   8   4   4        0.87       -1.57      4.89 o 
   9   4   4        8.12        8.07      5.36 o 
  10   4   4       42.69       47.33      6.79 o 
  11   4   4        5.89        8.00      4.39 o 
  12   4   4        0.02        8.11      3.91 o 
  13   4   4        3.43       10.99      5.18 o 
 -13   5   4        0.42        9.45      6.54 o 
 -12   5   4        3.46        9.39      3.80 o 
 -11   5   4        5.11       16.76      4.81 o 
 -10   5   4        5.22        7.27      4.03 o 
  -9   5   4      150.14      161.23      8.99 o 
  -8   5   4       38.89       36.79      3.66 o 
  -7   5   4      700.09      709.36     14.22 o 
  -6   5   4       94.19       98.71      4.48 o 
  -5   5   4      107.01      112.83      8.53 o 
  -4   5   4      136.03      144.96      5.69 o 
  -3   5   4      133.26      126.99      4.37 o 
  -2   5   4      368.81      342.26      6.33 o 
  -1   5   4      132.86      110.43      4.67 o 
   0   5   4       95.69       82.99      6.07 o 
   1   5   4       93.98       96.91      5.39 o 
   2   5   4        0.71        0.51      2.31 o 
   3   5   4      507.80      505.76      7.11 o 
   4   5   4       67.22       78.31      9.24 o 
   5   5   4      545.48      597.66     15.52 o 
   6   5   4       38.31       35.16      5.51 o 
   7   5   4       18.96       21.51      5.12 o 
   8   5   4        0.80        6.70      2.74 o 
   9   5   4       18.68       24.40      5.38 o 
  10   5   4       19.33       18.79      7.21 o 
  11   5   4        0.80        7.67      4.22 o 
  12   5   4        6.66        6.82      4.46 o 
  13   5   4        1.69        5.54      4.21 o 
 -12   6   4        6.11       15.71      4.91 o 
 -11   6   4        9.04       12.74      5.35 o 
 -10   6   4       15.73       22.72      5.66 o 
  -9   6   4        0.51        6.12      3.83 o 
  -8   6   4       15.01       10.55      4.14 o 
  -7   6   4      133.33      123.26      5.39 o 
  -6   6   4       32.16       26.89      3.77 o 
  -5   6   4       34.76       33.75      4.65 o 
  -4   6   4        7.39        1.57      2.14 o 
  -3   6   4       46.21       35.41      3.58 o 
  -2   6   4        0.97        1.62      2.17 o 
  -1   6   4       57.64       42.86      3.58 o 
   0   6   4        8.09        9.33      2.20 o 
   1   6   4       56.55       49.22      4.89 o 
   2   6   4      149.82      148.87      5.76 o 
   3   6   4       12.40        9.43      5.00 o 
   4   6   4       34.69       30.06      7.25 o 
   5   6   4        1.56        2.68      4.88 o 
   6   6   4       27.65       35.33      5.76 o 
   7   6   4       40.28       59.91      9.53 o 
   8   6   4       41.99       41.28      5.74 o 
   9   6   4       46.81       57.50      7.44 o 
  10   6   4       45.74       50.59      6.97 o 
  11   6   4       21.00       10.36      5.01 o 
  12   6   4       19.74       22.86      5.76 o 
 -11   7   4        6.76        9.81      4.54 o 
 -10   7   4        9.42       15.56      4.32 o 
  -9   7   4        3.92       11.84      4.71 o 
  -8   7   4        0.21        1.92      3.57 o 
  -7   7   4        2.28       -0.52      3.37 o 
  -6   7   4        6.14       10.07      3.97 o 
  -5   7   4       56.49       50.27      6.21 o 
  -4   7   4        0.26        4.38      2.22 o 
  -3   7   4       35.52       28.97      3.43 o 
  -2   7   4       16.17       12.55      2.28 o 
  -1   7   4        1.85        4.65      2.20 o 
   0   7   4        2.61        6.62      2.35 o 
   1   7   4        0.01        3.70      2.52 o 
   2   7   4        9.92       10.15      2.44 o 
   3   7   4       10.32        7.41      3.74 o 
   4   7   4      102.47       82.83      7.24 o 
   5   7   4       45.48       39.04      7.97 o 
   6   7   4       16.62       16.91      5.09 o 
   7   7   4        6.93       12.89      5.22 o 
   8   7   4       30.57       32.34      6.46 o 
   9   7   4        0.94        0.83      7.34 o 
  10   7   4        0.33        0.29      5.01 o 
  -9   8   4        0.29        5.57      4.60 o 
  -8   8   4        1.03        6.92      3.93 o 
  -7   8   4        3.16        7.47      6.74 o 
  -6   8   4       45.02       41.06     11.75 o 
  -5   8   4       17.84       13.14      4.37 o 
  -4   8   4        0.55       -2.41      4.24 o 
  -3   8   4        0.29       -1.98      1.98 o 
  -2   8   4       58.50       43.68      4.89 o 
  -1   8   4       12.85       13.99      3.43 o 
   0   8   4        1.40        5.48      4.25 o 
   1   8   4       10.05       19.92      5.25 o 
   2   8   4        6.70        9.93      4.27 o 
   3   8   4       42.86       31.13      8.39 o 
   4   8   4        1.18        3.16      2.96 o 
   5   8   4        0.64        1.06      3.15 o 
   6   8   4        4.84        2.96      3.63 o 
   7   8   4       12.30       11.32      5.71 o 
   8   8   4       30.80       23.91      5.44 o 
   9   8   4       32.49       25.47      6.34 o 
  -7   9   4       24.90       27.06      8.68 o 
  -6   9   4       77.36       91.20     11.65 o 
  -5   9   4       42.50       45.68     10.17 o 
  -4   9   4       43.96       34.17      8.46 o 
  -3   9   4       46.17       53.52      7.36 o 
  -2   9   4       37.45       36.38      9.73 o 
  -1   9   4       69.48       68.39      7.50 o 
   0   9   4       41.11       53.60      6.56 o 
   1   9   4        1.90        5.98      3.58 o 
   2   9   4       19.40       15.84      4.68 o 
   3   9   4       10.11       15.89      4.74 o 
   4   9   4       42.10       38.60      6.48 o 
   5   9   4       40.97       46.80      6.66 o 
   6   9   4       52.98       45.12      7.00 o 
  -2  10   4        0.10        3.78      8.74 o 
  -1  10   4        5.94       -4.35      5.25 o 
   0  10   4        0.08        6.72      4.67 o 
   1  10   4        0.61        9.00      4.00 o 
   2  10   4        2.30        6.32      3.92 o 
 -14   1   5        6.26        5.62      6.17 o 
 -13   1   5        7.54        2.58      3.56 o 
 -12   1   5       11.71       18.70      4.29 o 
 -11   1   5       99.05      112.96      6.87 o 
 -10   1   5      248.62      238.23      7.65 o 
  -9   1   5      134.64      137.46      8.68 o 
  -8   1   5      331.25      315.08      8.49 o 
  -7   1   5      219.92      200.87      6.78 o 
  -6   1   5       12.74        9.81      2.65 o 
  -5   1   5      325.99      313.90      7.17 o 
  -4   1   5     1110.90     1138.18     10.96 o 
  -3   1   5      985.44      998.90      8.01 o 
  -2   1   5     2216.17     2385.12     15.82 o 
  -1   1   5     1056.84     1090.61     11.86 o 
   0   1   5      199.20      178.73      3.51 o 
   1   1   5      199.56      191.79      4.91 o 
   2   1   5      140.17      114.32      6.52 o 
   3   1   5      376.81      378.89      5.45 o 
   4   1   5        0.96       -0.37      1.16 o 
   5   1   5        1.24        2.71      1.94 o 
   6   1   5       39.02       33.20      2.71 o 
   7   1   5        5.78        7.34      2.06 o 
   8   1   5      131.83      129.10      4.23 o 
   9   1   5      246.55      216.16      6.58 o 
  10   1   5       22.03       24.96      3.20 o 
  11   1   5        0.11        1.80      2.47 o 
  12   1   5        2.72        1.43      2.42 o 
  13   1   5        5.26        7.84      5.15 o 
  14   1   5        2.98        8.73      5.42 o 
 -14   2   5        0.00       -4.21      4.21 o 
 -13   2   5        1.21       -3.31      3.31 o 
 -12   2   5        0.14        4.25      6.33 o 
 -11   2   5        0.10        3.75      3.80 o 
 -10   2   5       36.55       26.73      3.85 o 
  -9   2   5       86.99       79.07      5.45 o 
  -8   2   5        5.54        6.36      2.66 o 
  -7   2   5      104.84      102.46      5.35 o 
  -6   2   5       17.79       15.31      3.35 o 
  -5   2   5      294.28      291.38      6.39 o 
  -4   2   5      152.50      152.64      4.73 o 
  -3   2   5      385.54      366.61      6.90 o 
  -2   2   5      245.20      230.42      4.86 o 
  -1   2   5       92.83       86.15      2.66 o 
   0   2   5      271.02      266.63      6.14 o 
   1   2   5      168.31      148.53      8.87 o 
   2   2   5      508.77      499.23      5.03 o 
   3   2   5       50.60       36.41      1.81 o 
   4   2   5        9.38        9.32      2.03 o 
   5   2   5       43.07       34.06      3.07 o 
   6   2   5       42.37       42.13      3.67 o 
   7   2   5       92.41       85.78      4.40 o 
   8   2   5      457.01      444.74      9.45 o 
   9   2   5       48.58       49.17      7.36 o 
  10   2   5        1.52       12.54      5.22 o 
  11   2   5       15.12       15.52      4.36 o 
  12   2   5       12.46       10.47      4.98 o 
  13   2   5        8.12        8.92      3.85 o 
  14   2   5        2.26        2.12      4.54 o 
 -14   3   5        0.28       11.54      6.78 o 
 -13   3   5        0.17       -1.20      4.66 o 
 -12   3   5        2.42        7.22      3.76 o 
 -11   3   5        1.71       -1.55      2.65 o 
 -10   3   5        0.01        1.52      2.30 o 
  -9   3   5       80.32       83.23      6.30 o 
  -8   3   5       13.46       14.12      3.14 o 
  -7   3   5       63.54       63.77      5.65 o 
  -6   3   5        9.94       10.11      3.00 o 
  -5   3   5      242.49      229.66      6.19 o 
  -4   3   5       38.52       40.61      3.78 o 
  -3   3   5       14.51       14.28      1.99 o 
  -2   3   5        5.05        5.26      1.93 o 
  -1   3   5        1.29        1.05      2.03 o 
   0   3   5       11.03       12.57      2.41 o 
   1   3   5        3.45        3.14      1.21 o 
   2   3   5      261.16      277.56      5.22 o 
   3   3   5        4.77        8.00      2.56 o 
   4   3   5        2.61        8.12      4.27 o 
   5   3   5        5.08        6.10      2.60 o 
   6   3   5        1.02        6.70      3.96 o 
   7   3   5       11.59       12.96      4.36 o 
   8   3   5        6.06       10.57      3.72 o 
   9   3   5        1.17        4.19      3.26 o 
  10   3   5        2.07        7.52      4.51 o 
  11   3   5       14.32       11.17      3.70 o 
  12   3   5        0.05        4.65      3.66 o 
  13   3   5        1.31       11.55      3.52 o 
 -13   4   5        3.59       13.95      5.21 o 
 -12   4   5        2.29        4.75      3.78 o 
 -11   4   5       16.69       18.06      5.64 o 
 -10   4   5        5.83        5.33      3.81 o 
  -9   4   5       16.98       16.11      4.08 o 
  -8   4   5      331.74      331.28     10.98 o 
  -7   4   5      305.45      307.05     10.58 o 
  -6   4   5      112.40      105.60      7.82 o 
  -5   4   5      414.09      387.82      8.14 o 
  -4   4   5      130.57      116.59      3.94 o 
  -3   4   5      380.66      362.84      9.50 o 
  -2   4   5      498.54      517.66      8.46 o 
  -1   4   5      147.99      149.58      3.73 o 
   0   4   5      135.21      134.08      4.35 o 
   1   4   5      246.01      268.78      5.65 o 
   2   4   5       51.87       48.09      3.76 o 
   3   4   5       10.37       19.15      4.54 o 
   4   4   5        1.74        4.50      2.33 o 
   5   4   5      276.00      292.69      9.02 o 
   6   4   5       89.51       83.15      7.03 o 
   7   4   5      176.52      172.36      8.14 o 
   8   4   5      105.84      115.34      7.30 o 
   9   4   5       38.17       48.79     11.57 o 
  10   4   5       38.83       41.24      6.12 o 
  11   4   5       12.08        9.66      5.36 o 
  12   4   5        0.05       -2.10      4.16 o 
  13   4   5        5.83        2.76      4.05 o 
 -12   5   5        3.15        4.26      4.24 o 
 -11   5   5        2.27        7.08      4.11 o 
 -10   5   5       33.41       35.37      7.23 o 
  -9   5   5       48.01       44.16      9.86 o 
  -8   5   5       61.61       54.32      5.25 o 
  -7   5   5       61.22       59.65      4.93 o 
  -6   5   5        3.09       -0.37      2.60 o 
  -5   5   5      743.08      746.43     15.88 o 
  -4   5   5      520.76      533.37     11.49 o 
  -3   5   5      115.67      129.42      3.51 o 
  -2   5   5       89.49       88.31      4.06 o 
  -1   5   5       27.92       27.55      2.86 o 
   0   5   5       50.23       52.55      3.93 o 
   1   5   5        9.20        7.98      2.72 o 
   2   5   5      113.98      114.02     10.82 o 
   3   5   5      135.26      132.47      6.33 o 
   4   5   5        2.11        0.31      3.41 o 
   5   5   5        0.41        0.53      3.84 o 
   6   5   5       74.74       84.29      6.98 o 
   7   5   5       16.25       22.51      4.83 o 
   8   5   5        0.12       10.90      5.28 o 
   9   5   5        5.23        6.87      3.90 o 
  10   5   5        0.17        2.03      3.33 o 
  11   5   5        6.96       13.33      4.19 o 
  12   5   5        0.36        5.54      5.92 o 
 -11   6   5        3.02        5.18      4.74 o 
 -10   6   5        0.96        6.00      4.69 o 
  -9   6   5        1.51        3.80      4.21 o 
  -8   6   5        1.43        1.81      3.60 o 
  -7   6   5        0.26        2.61      2.92 o 
  -6   6   5        6.25        8.70      3.32 o 
  -5   6   5        1.84        1.90      2.74 o 
  -4   6   5       46.06       45.98      3.97 o 
  -3   6   5       71.20       59.36      5.88 o 
  -2   6   5        3.02        2.45      2.02 o 
  -1   6   5        3.91        5.22      1.85 o 
   0   6   5       17.77       10.81      3.04 o 
   1   6   5       60.65       61.66      6.31 o 
   2   6   5       16.77       18.77      3.80 o 
   3   6   5        0.88        8.11      3.80 o 
   4   6   5       42.83       29.46      6.32 o 
   5   6   5       67.09       77.31      6.51 o 
   6   6   5        8.50        7.05      4.53 o 
   7   6   5       83.25       76.89      6.44 o 
   8   6   5       52.71       60.86      6.66 o 
   9   6   5        0.20        2.61      6.29 o 
  10   6   5        0.61       10.45      7.85 o 
  11   6   5        0.07        4.09      3.62 o 
 -10   7   5       40.86       32.39      7.51 o 
  -9   7   5       32.62       29.21      4.84 o 
  -8   7   5      142.57      168.90     17.49 o 
  -7   7   5       19.78       22.62      5.27 o 
  -6   7   5       37.01       40.15      4.23 o 
  -5   7   5       50.71       64.97      4.18 o 
  -4   7   5       54.37       65.47      6.98 o 
  -3   7   5      247.59      228.33      6.54 o 
  -2   7   5      536.86      538.65     15.57 o 
  -1   7   5      193.46      193.50      7.04 o 
   0   7   5       49.13       57.75      6.92 o 
   1   7   5       74.94       76.76      4.79 o 
   2   7   5       44.77       55.90      5.85 o 
   3   7   5        1.05        7.70      4.11 o 
   4   7   5        2.03        4.87      3.39 o 
   5   7   5       50.17       54.62      6.67 o 
   6   7   5        2.94       14.63      6.71 o 
   7   7   5        4.60        0.56      5.16 o 
   8   7   5      110.98       73.98     11.27 o 
   9   7   5       51.63       48.50      7.22 o 
  10   7   5        1.88        3.43      3.97 o 
  -8   8   5        7.04        9.14      3.77 o 
  -7   8   5        2.68        6.45      3.78 o 
  -6   8   5        0.01        3.73      3.23 o 
  -5   8   5        2.43        2.58      4.50 o 
  -4   8   5        2.21        5.02      3.63 o 
  -3   8   5       21.44       19.63      5.08 o 
  -2   8   5        2.19        6.28      4.33 o 
  -1   8   5        1.86        7.10      2.73 o 
   0   8   5       75.51       59.65      4.29 o 
   1   8   5       33.01       34.34      5.13 o 
   2   8   5       30.21       24.76      5.53 o 
   3   8   5        6.84       14.21      4.87 o 
   4   8   5       23.17       20.25      5.17 o 
   5   8   5        0.07        5.87      4.30 o 
   6   8   5        4.82        8.21      4.27 o 
   7   8   5        8.98        7.04      3.66 o 
   8   8   5       33.87       41.36      6.81 o 
  -6   9   5        0.00        8.91      5.20 o 
  -5   9   5       27.85       35.94      6.62 o 
  -4   9   5       15.75       12.42      4.55 o 
  -3   9   5       19.63       13.49      5.70 o 
  -2   9   5        6.87        8.23      4.03 o 
  -1   9   5       13.63        9.47      4.12 o 
   0   9   5        2.07        6.85      2.49 o 
   1   9   5        0.18        5.15      5.80 o 
   2   9   5       38.14       35.64      4.47 o 
   3   9   5        9.29        5.80      3.05 o 
   4   9   5        0.29       -4.65      6.48 o 
   5   9   5        0.24        6.93      3.20 o 
 -14   0   6        5.82       -1.44      5.92 o 
 -13   0   6        0.82        5.76      5.56 o 
 -12   0   6       16.28       26.44      8.91 o 
 -11   0   6       11.71        5.81      5.40 o 
 -10   0   6       59.93       42.01      7.12 o 
  -9   0   6      174.77      181.49     10.80 o 
  -8   0   6        2.11       -0.25      4.82 o 
  -7   0   6      367.33      395.14     16.38 o 
  -6   0   6      299.60      300.85      8.61 o 
  -5   0   6      818.38      808.39     15.19 o 
  -4   0   6        2.98        0.77      3.06 o 
  -3   0   6      432.28      396.66      9.93 o 
  -2   0   6      137.65      149.04      6.81 o 
  -1   0   6       41.48       36.96      4.29 o 
   0   0   6     3536.19     3848.61     29.72 o 
   1   0   6     1057.02     1129.83     16.26 o 
   2   0   6     1178.88     1220.12     23.54 o 
   3   0   6      401.40      416.47      8.27 o 
   4   0   6      316.99      361.95     51.70 o 
   5   0   6      489.05      502.43     12.79 o 
   6   0   6       57.50       48.44      6.28 o 
   7   0   6      870.39      888.35     13.61 o 
   8   0   6        1.02       -1.82      3.13 o 
   9   0   6      112.12       93.13      9.24 o 
  10   0   6       43.29       41.19      7.94 o 
  11   0   6       78.97       61.64      5.16 o 
  12   0   6       59.76       38.21     11.56 o 
 -14   1   6       10.38        8.66      6.48 o 
 -13   1   6        0.05        2.41      4.37 o 
 -12   1   6        8.68        3.00      3.74 o 
 -11   1   6        7.66        5.81      3.76 o 
 -10   1   6       11.25       25.48      4.95 o 
  -9   1   6        0.01        1.90      3.24 o 
  -8   1   6      332.25      298.96      8.46 o 
  -7   1   6        9.89       10.23      3.12 o 
  -6   1   6       75.62       56.33      4.10 o 
  -5   1   6       21.64       24.99      3.58 o 
  -4   1   6       38.59       35.50      8.40 o 
  -3   1   6      286.13      304.64      6.49 o 
  -2   1   6      305.22      321.23      8.80 o 
  -1   1   6       89.24       92.68      3.49 o 
   0   1   6       46.74       51.61      2.83 o 
   1   1   6      130.31      138.98      4.58 o 
   2   1   6       21.21       14.71      2.28 o 
   3   1   6       19.17       18.95      1.85 o 
   4   1   6        4.54        4.01      1.30 o 
   5   1   6        4.38        6.45      1.71 o 
   6   1   6       16.58       16.15      2.77 o 
   7   1   6       20.96       28.99      3.23 o 
   8   1   6      429.79      415.82      9.19 o 
   9   1   6        9.89        7.59      2.40 o 
  10   1   6       21.35       18.67      3.53 o 
  11   1   6        3.65        4.49      3.16 o 
  12   1   6        0.06        0.03      3.25 o 
  13   1   6        0.43        5.53      3.58 o 
 -14   2   6        1.13        9.42      5.80 o 
 -13   2   6       21.86       20.92      4.96 o 
 -12   2   6        0.07       -2.17      3.32 o 
 -11   2   6       14.64       19.36      6.69 o 
 -10   2   6        1.32        7.87      2.93 o 
  -9   2   6       10.14        3.30      2.68 o 
  -8   2   6       53.08       60.65      7.16 o 
  -7   2   6       15.39       10.40      2.85 o 
  -6   2   6      904.87      891.88     10.36 o 
  -5   2   6       40.81       30.95      2.78 o 
  -4   2   6        1.65        3.28      2.47 o 
  -3   2   6       79.25       72.36      3.69 o 
  -2   2   6      389.31      388.56      4.83 o 
  -1   2   6      618.06      606.14      6.18 o 
   0   2   6       56.19       50.34      2.83 o 
   1   2   6      357.29      352.04      4.71 o 
   2   2   6       72.73       71.25      3.71 o 
   3   2   6        3.56        6.38      1.77 o 
   4   2   6      327.19      323.19      7.40 o 
   5   2   6      114.64      125.45      4.96 o 
   6   2   6      165.02      171.55      7.29 o 
   7   2   6       23.59       15.60      2.67 o 
   8   2   6       33.33       33.01      4.76 o 
   9   2   6        1.93        3.67      3.08 o 
  10   2   6       10.45       10.92      4.29 o 
  11   2   6        3.08        7.45      4.75 o 
  12   2   6        2.87        8.82      3.98 o 
  13   2   6       20.82        8.71      6.25 o 
 -13   3   6       50.05       66.74      9.02 o 
 -12   3   6       30.14       23.23      5.22 o 
 -11   3   6       76.55       86.30      5.55 o 
 -10   3   6        4.46        9.81      3.05 o 
  -9   3   6        9.51       11.66      5.03 o 
  -8   3   6       30.07       32.93      3.57 o 
  -7   3   6        4.33        1.66      2.98 o 
  -6   3   6      333.16      349.94     11.75 o 
  -5   3   6     2964.94     2808.81    135.50 o 
  -4   3   6      384.34      392.61      6.46 o 
  -3   3   6      440.88      440.73      8.25 o 
  -2   3   6      281.92      267.51      5.51 o 
  -1   3   6        4.58        3.67      2.20 o 
   0   3   6        0.81        3.32      2.25 o 
   1   3   6        9.30       21.03      4.48 o 
   2   3   6       22.26       33.06      5.14 o 
   3   3   6        0.36        2.03      2.29 o 
   4   3   6      137.31      149.30      8.68 o 
   5   3   6      204.83      219.96      8.67 o 
   6   3   6       18.65       23.24      3.12 o 
   7   3   6       32.52       38.48      6.19 o 
   8   3   6       12.49        7.36      2.92 o 
   9   3   6        0.01       -1.28      3.40 o 
  10   3   6       15.48       17.72      4.61 o 
  11   3   6        0.95        4.18      3.80 o 
  12   3   6       16.98        7.52      5.09 o 
  13   3   6        3.65        2.82      3.21 o 
 -13   4   6        9.91        7.71      5.19 o 
 -12   4   6        5.90        7.95      5.46 o 
 -11   4   6        3.73        5.38      3.75 o 
 -10   4   6        0.77       -1.62      2.46 o 
  -9   4   6        0.17        1.27      2.79 o 
  -8   4   6        0.27        2.57      3.89 o 
  -7   4   6      141.13      141.82      7.36 o 
  -6   4   6      317.32      311.13      8.87 o 
  -5   4   6      213.12      214.99      7.06 o 
  -4   4   6        0.20        3.30      3.33 o 
  -3   4   6      252.51      263.21      8.19 o 
  -2   4   6       39.03       37.06      3.18 o 
  -1   4   6      152.01      144.51      4.06 o 
   0   4   6       15.27       14.45      2.88 o 
   1   4   6       65.26       58.54      4.59 o 
   2   4   6       19.13       18.74      3.10 o 
   3   4   6       24.07       28.47      3.72 o 
   4   4   6      131.41      137.76      8.23 o 
   5   4   6        0.14        2.30      4.23 o 
   6   4   6        5.93        9.09      3.22 o 
   7   4   6        0.36        3.43      4.08 o 
   8   4   6       13.75        2.59      4.15 o 
   9   4   6        0.34        2.80      3.11 o 
  10   4   6       24.01       30.48      6.62 o 
  11   4   6        0.05        7.41      4.28 o 
  12   4   6        1.48       -0.75      4.02 o 
 -12   5   6        9.16       17.92      6.00 o 
 -11   5   6       27.64       31.28      4.69 o 
 -10   5   6       12.74       19.47      4.81 o 
  -9   5   6        1.78        6.18      3.25 o 
  -8   5   6       15.89       21.98      5.22 o 
  -7   5   6       44.79       44.68      7.37 o 
  -6   5   6      102.06       99.73      4.51 o 
  -5   5   6      109.23      110.85      5.09 o 
  -4   5   6      535.59      552.72     15.36 o 
  -3   5   6       52.69       52.17      5.00 o 
  -2   5   6       23.31       23.62      3.55 o 
  -1   5   6        9.59       13.16      2.31 o 
   0   5   6       18.32       12.57      4.94 o 
   1   5   6       15.51       14.87      2.93 o 
   2   5   6        5.16        8.59      3.37 o 
   3   5   6        0.11       11.03      4.73 o 
   4   5   6        2.68        2.26      4.31 o 
   5   5   6        3.27       -2.40      3.82 o 
   6   5   6       41.58       43.00      5.11 o 
   7   5   6        2.87        0.25      4.16 o 
   8   5   6       43.39       37.65      5.49 o 
   9   5   6        0.55        3.75      4.24 o 
  10   5   6        3.30        1.98      3.57 o 
  11   5   6       10.86       14.84      6.50 o 
 -11   6   6        0.11        4.11      3.55 o 
 -10   6   6       12.26        9.34      4.19 o 
  -9   6   6       12.68       13.48      5.11 o 
  -8   6   6        1.68        3.33      3.11 o 
  -7   6   6       47.08       54.94      4.30 o 
  -6   6   6       51.63       47.60      3.84 o 
  -5   6   6      124.26      136.61      6.33 o 
  -4   6   6        0.03        3.47      2.66 o 
  -3   6   6       72.01       66.20      5.26 o 
  -2   6   6       83.96       88.42      4.70 o 
  -1   6   6      141.89      150.42      6.79 o 
   0   6   6      310.88      311.76      9.19 o 
   1   6   6      147.18      131.11      6.64 o 
   2   6   6      178.73      162.23     15.77 o 
   3   6   6       85.56       96.32      6.56 o 
   4   6   6       59.72       72.22      6.41 o 
   5   6   6      177.15      210.78     13.58 o 
   6   6   6        1.16       -0.28      3.95 o 
   7   6   6       56.98       61.94      5.85 o 
   8   6   6        2.06        1.76      3.84 o 
   9   6   6        0.02       10.29      6.27 o 
  10   6   6       13.09       20.17      4.89 o 
  -9   7   6        0.37       -1.07      3.59 o 
  -8   7   6       19.27       20.39      4.29 o 
  -7   7   6        1.93        5.10      4.60 o 
  -6   7   6       11.12        9.47      3.54 o 
  -5   7   6        8.23        7.58      3.85 o 
  -4   7   6        2.95        8.77      3.81 o 
  -3   7   6        0.41        8.36      3.86 o 
  -2   7   6       27.45       24.09      4.46 o 
  -1   7   6        0.53        1.23      2.53 o 
   0   7   6       22.60       12.90      3.54 o 
   1   7   6        0.10        3.67      3.31 o 
   2   7   6        3.32        2.93      6.34 o 
   3   7   6        1.18       -0.31      3.96 o 
   4   7   6        5.88       11.27      3.89 o 
   5   7   6        3.43       -4.48      4.60 o 
   6   7   6        1.46        6.50      6.18 o 
   7   7   6       21.89       17.33      4.66 o 
   8   7   6        3.78        4.85      4.13 o 
   9   7   6        9.18        6.30      4.59 o 
  -7   8   6        5.72        8.03      5.06 o 
  -6   8   6       39.01       30.36      5.97 o 
  -5   8   6       41.71       46.62      6.45 o 
  -4   8   6       22.74       17.61      5.95 o 
  -3   8   6        0.24        1.73      3.55 o 
  -2   8   6       16.25       18.52      5.25 o 
  -1   8   6       31.75       32.59      4.46 o 
   0   8   6       39.18       30.02      5.08 o 
   1   8   6      139.30      117.58     18.60 o 
   2   8   6       63.92       66.48      8.39 o 
   3   8   6       12.19       14.14      5.41 o 
   4   8   6       24.91       10.81      4.96 o 
   5   8   6       12.36       16.79      4.50 o 
   6   8   6       39.89       45.79      6.98 o 
   7   8   6        0.04        2.09      4.97 o 
  -4   9   6       30.90       29.55      5.47 o 
  -3   9   6       50.21       66.90     12.52 o 
  -2   9   6       18.10       20.17      5.23 o 
  -1   9   6       14.68        7.82      5.06 o 
   0   9   6        1.12        5.19      3.75 o 
   1   9   6        0.00        4.63      3.92 o 
   2   9   6        3.27        5.24      5.55 o 
   3   9   6        0.01       -1.40      6.07 o 
   4   9   6        5.59        7.08      8.29 o 
 -13   1   7        5.47        2.60      2.66 o 
 -12   1   7       21.71       18.76      6.57 o 
 -11   1   7       14.02       16.80      5.17 o 
 -10   1   7       12.21        9.56      3.02 o 
  -9   1   7       11.99       18.43      6.26 o 
  -8   1   7      128.60      113.17      6.39 o 
  -7   1   7      297.53      277.98     17.21 o 
  -6   1   7       35.01       35.77      3.85 o 
  -5   1   7      175.98      147.32      5.70 o 
  -4   1   7       29.12       23.87      3.89 o 
  -3   1   7      124.24      123.76      3.93 o 
  -2   1   7       16.81       19.25      2.83 o 
  -1   1   7       89.74       94.32      4.05 o 
   0   1   7       23.86       26.54      3.31 o 
   1   1   7      137.07      131.04     12.42 o 
   2   1   7        0.01        2.19      1.51 o 
   3   1   7       48.24       46.26      3.27 o 
   4   1   7       87.46       77.01      5.26 o 
   5   1   7       30.83       34.73      3.60 o 
   6   1   7        0.89        0.44      1.12 o 
   7   1   7       61.70       53.45      5.46 o 
   8   1   7       26.88       29.14      3.43 o 
   9   1   7        1.03        3.05      2.04 o 
  10   1   7       33.12       39.35      6.95 o 
  11   1   7        2.04        0.53      6.23 o 
  12   1   7       14.21        8.48      5.38 o 
  13   1   7        0.15        5.08      6.80 o 
 -13   2   7       16.38       23.71      5.95 o 
 -12   2   7       21.13       11.21      4.12 o 
 -11   2   7       31.66       39.54      6.77 o 
 -10   2   7       15.37       20.73      4.46 o 
  -9   2   7       59.13       67.00      6.00 o 
  -8   2   7      128.22      117.88      5.15 o 
  -7   2   7        1.95        1.13      4.02 o 
  -6   2   7       16.74       13.88      3.70 o 
  -5   2   7      300.64      300.57      9.21 o 
  -4   2   7       14.62       11.74      3.08 o 
  -3   2   7      125.51      119.82      4.95 o 
  -2   2   7      926.31      943.17     15.11 o 
  -1   2   7      433.53      429.37      7.05 o 
   0   2   7      724.27      761.01     19.34 o 
   1   2   7      416.56      425.20      7.35 o 
   2   2   7      149.34      152.72      4.95 o 
   3   2   7      172.23      169.22      7.18 o 
   4   2   7       43.02       47.33      5.56 o 
   5   2   7      163.05      171.79      8.42 o 
   6   2   7        6.09        5.94      2.12 o 
   7   2   7        4.39        2.76      3.19 o 
   8   2   7       23.14       22.50      4.04 o 
   9   2   7        0.44       -0.22      4.01 o 
  10   2   7       12.32       22.97      7.46 o 
  11   2   7       75.95       60.59      7.12 o 
  12   2   7        2.63       -0.10      3.04 o 
 -12   3   7        5.92       10.96      4.52 o 
 -11   3   7        0.20        2.74      3.40 o 
 -10   3   7        0.44        2.78      4.73 o 
  -9   3   7        0.38        1.55      3.30 o 
  -8   3   7        0.11        6.09      2.73 o 
  -7   3   7       12.25       11.61      3.26 o 
  -6   3   7      120.19      125.26      5.47 o 
  -5   3   7        7.15        4.61      2.65 o 
  -4   3   7       71.55       76.66      6.15 o 
  -3   3   7        8.24       13.37      3.36 o 
  -2   3   7       49.36       43.34      4.93 o 
  -1   3   7        7.34        5.40      2.96 o 
   0   3   7        0.18        1.30      1.45 o 
   1   3   7        1.58        1.34      2.28 o 
   2   3   7        1.44        7.35      3.09 o 
   3   3   7        9.91        8.34      2.63 o 
   4   3   7        1.86        8.68      2.62 o 
   5   3   7       29.75       28.30      4.25 o 
   6   3   7        0.04       -4.07      4.07 o 
   7   3   7        7.41       11.95      4.55 o 
   8   3   7        0.23       -2.12      3.34 o 
   9   3   7        4.15        7.92      3.69 o 
  10   3   7        4.83        8.11      3.95 o 
  11   3   7        0.42       -1.23      5.98 o 
  12   3   7        1.59        6.21      3.99 o 
 -12   4   7       13.72       23.30     10.63 o 
 -11   4   7       10.95        4.95      4.09 o 
 -10   4   7       81.94       85.85      9.10 o 
  -9   4   7       91.08       92.06     11.56 o 
  -8   4   7      168.97      178.41     11.19 o 
  -7   4   7       35.98       35.53      5.53 o 
  -6   4   7       17.00       17.37      3.39 o 
  -5   4   7       20.13       13.26      3.48 o 
  -4   4   7       27.72       24.76      4.25 o 
  -3   4   7      759.87      761.29     15.84 o 
  -2   4   7     1084.29     1071.18     27.08 o 
  -1   4   7      547.43      532.08     10.32 o 
   0   4   7      563.01      562.37     10.03 o 
   1   4   7      378.27      382.21      7.78 o 
   2   4   7      168.84      167.07      8.30 o 
   3   4   7       78.94       84.61      7.45 o 
   4   4   7      135.97      144.15      6.83 o 
   5   4   7       49.14       52.28      5.65 o 
   6   4   7        1.17        7.83      3.55 o 
   7   4   7        0.16        3.49      4.50 o 
   8   4   7       50.97       66.90      6.24 o 
   9   4   7       18.46       28.11      5.84 o 
  10   4   7       20.83       19.26      4.58 o 
  11   4   7       13.89       10.70      3.56 o 
 -11   5   7        4.56       13.33      5.44 o 
 -10   5   7       12.65       18.24      5.34 o 
  -9   5   7        0.22        4.72      3.02 o 
  -8   5   7        6.16        6.60      3.20 o 
  -7   5   7       22.33       24.67      4.26 o 
  -6   5   7       37.13       38.71      7.36 o 
  -5   5   7       74.34       78.93      4.63 o 
  -4   5   7       27.78       30.26      3.76 o 
  -3   5   7       21.52       17.93      3.29 o 
  -2   5   7      222.31      221.85      7.74 o 
  -1   5   7       78.76       79.79      4.43 o 
   0   5   7       13.16       11.34      2.62 o 
   1   5   7       11.88       17.91      3.44 o 
   2   5   7       27.11       27.31      4.26 o 
   3   5   7       12.00       15.61      3.26 o 
   4   5   7       23.21       28.35      4.28 o 
   5   5   7        2.77        6.56      3.93 o 
   6   5   7        6.85       12.06      4.61 o 
   7   5   7       57.49       53.62     11.79 o 
   8   5   7       15.22       22.62      4.25 o 
   9   5   7        3.51        4.50      3.12 o 
  10   5   7        0.04        4.52      3.06 o 
 -10   6   7        0.00        2.18      4.61 o 
  -9   6   7       28.16       29.07      4.87 o 
  -8   6   7        0.03        7.22      3.22 o 
  -7   6   7        2.51        4.50      3.70 o 
  -6   6   7       25.31       22.44      4.55 o 
  -5   6   7        2.23        2.40      2.81 o 
  -4   6   7       30.67       34.70      4.03 o 
  -3   6   7        1.89        3.70      3.74 o 
  -2   6   7        0.02       -1.95      3.31 o 
  -1   6   7       68.77       63.41      5.28 o 
   0   6   7       77.53       76.36      6.46 o 
   1   6   7        5.51        4.78      2.90 o 
   2   6   7        0.14       -1.10      2.94 o 
   3   6   7       17.03       16.24      6.70 o 
   4   6   7       23.11       33.73      5.72 o 
   5   6   7        1.38        4.26      3.90 o 
   6   6   7        0.21        1.25      3.64 o 
   7   6   7       18.45        5.79      5.84 o 
   8   6   7       13.21       14.14      4.82 o 
   9   6   7        1.14        5.32      3.92 o 
  -8   7   7       63.20       72.99     10.31 o 
  -7   7   7       52.35       66.91      8.55 o 
  -6   7   7        9.55        5.00      7.43 o 
  -5   7   7       59.78       77.23     13.10 o 
  -4   7   7        1.75        7.00      3.99 o 
  -3   7   7        0.01       -0.08      3.42 o 
  -2   7   7        0.00        1.43      3.66 o 
  -1   7   7        1.52        2.67      3.36 o 
   0   7   7       29.94       23.35      4.00 o 
   1   7   7       59.29       51.65      5.42 o 
   2   7   7        0.12        2.46      3.04 o 
   3   7   7       16.90       17.09      6.28 o 
   4   7   7       13.36        2.70      4.92 o 
   5   7   7        2.52       11.56      4.48 o 
   6   7   7       24.20       23.88      5.35 o 
   7   7   7        3.10        2.38      3.66 o 
   8   7   7        0.62       11.13      5.24 o 
  -6   8   7       11.66       15.46      6.46 o 
  -5   8   7       45.45       45.01     17.19 o 
  -4   8   7       11.31        6.49      4.01 o 
  -3   8   7       11.85        8.50      4.18 o 
  -2   8   7        8.10       15.40      4.80 o 
  -1   8   7        5.44       -0.89      5.43 o 
   0   8   7       61.21       67.33     10.44 o 
   1   8   7       18.53       20.12      5.48 o 
   2   8   7        8.94        6.77      4.06 o 
   3   8   7       42.82       44.76      6.15 o 
   4   8   7        6.72       11.52      4.08 o 
   5   8   7        4.94        3.84      4.73 o 
 -12   0   8       39.77       25.71      6.69 o 
 -11   0   8       65.28       80.40     13.26 o 
 -10   0   8       46.03       64.08     16.81 o 
  -9   0   8       75.53       86.56     10.12 o 
  -8   0   8       48.83       73.38     12.32 o 
  -7   0   8        2.84        2.48      4.77 o 
  -6   0   8      764.10      800.72     35.51 o 
  -5   0   8      153.78      164.63     12.33 o 
  -4   0   8      874.92      865.18     16.64 o 
  -3   0   8      554.02      551.28     11.00 o 
  -2   0   8      620.14      611.70     10.36 o 
  -1   0   8      109.20       99.56      8.14 o 
   0   0   8      285.34      294.73      9.87 o 
   1   0   8        1.43        7.17      2.23 o 
   2   0   8      115.84      127.39     12.43 o 
   3   0   8      690.04      729.20     12.04 o 
   4   0   8      257.27      244.08     10.35 o 
   5   0   8       78.31       75.18      6.89 o 
   6   0   8       17.88       18.46      5.34 o 
   7   0   8        6.15        5.33      2.59 o 
   8   0   8       14.37       16.54      4.60 o 
   9   0   8       28.34       23.60     14.85 o 
  10   0   8      114.27       97.99     15.73 o 
  11   0   8        5.68        7.96      5.09 o 
  12   0   8       21.79       26.60     10.17 o 
 -12   1   8        0.06        4.52      5.64 o 
 -11   1   8       16.18       19.11      5.31 o 
 -10   1   8       13.52        8.43      3.93 o 
  -9   1   8        6.90        5.15      3.58 o 
  -8   1   8        4.92        2.07      2.33 o 
  -7   1   8        3.71        1.31      3.40 o 
  -6   1   8        6.28        6.11      2.83 o 
  -5   1   8        6.76        3.59      2.59 o 
  -4   1   8       19.09       13.87      4.05 o 
  -3   1   8       53.97       59.45      4.68 o 
  -2   1   8        0.21        3.64      3.11 o 
  -1   1   8       21.66       22.09      3.16 o 
   0   1   8       31.05       33.94      2.77 o 
   1   1   8       21.96       22.51      3.00 o 
   2   1   8      253.14      233.74      6.10 o 
   3   1   8       14.48       16.23      3.08 o 
   4   1   8       10.63       12.16      2.13 o 
   5   1   8       28.89       23.82      3.23 o 
   6   1   8       10.41       14.14      2.86 o 
   7   1   8       27.47       24.08      4.73 o 
   8   1   8        2.56        2.11      2.83 o 
   9   1   8       41.45       28.45      4.64 o 
  10   1   8        0.63       14.66      7.06 o 
  11   1   8       38.72       25.58      5.66 o 
  12   1   8        2.30       13.52      6.21 o 
 -12   2   8        0.04        7.17      3.13 o 
 -11   2   8       10.29       16.40      4.48 o 
 -10   2   8       61.32       73.40      9.23 o 
  -9   2   8       75.04       75.03      5.84 o 
  -8   2   8       40.28       35.48      6.50 o 
  -7   2   8       63.81       59.52      4.86 o 
  -6   2   8        2.48        1.57      2.87 o 
  -5   2   8      122.80      114.27      5.45 o 
  -4   2   8        3.83        2.52      2.58 o 
  -3   2   8      928.11      927.91     15.78 o 
  -2   2   8       21.27       21.31      2.91 o 
  -1   2   8       20.85       21.91      2.85 o 
   0   2   8       57.70       55.01      4.58 o 
   1   2   8      190.44      200.05     10.33 o 
   2   2   8      155.50      162.13      7.37 o 
   3   2   8       14.01        8.84      2.57 o 
   4   2   8       55.97       55.22      6.15 o 
   5   2   8       24.38       20.95      2.82 o 
   6   2   8       11.79        9.27      3.36 o 
   7   2   8       42.56       31.80      5.76 o 
   8   2   8        8.72        8.15      4.64 o 
   9   2   8       17.21        4.52      3.43 o 
  10   2   8       19.81        7.80      5.83 o 
  11   2   8        1.19        5.66      2.80 o 
 -12   3   8       41.50       53.49      9.94 o 
 -11   3   8        2.96        2.36      4.24 o 
 -10   3   8       37.39       34.68      6.43 o 
  -9   3   8        0.00        3.02      3.64 o 
  -8   3   8        8.22        7.74      2.81 o 
  -7   3   8       18.25       20.08      4.01 o 
  -6   3   8       88.13       81.78      4.92 o 
  -5   3   8        2.99        0.03      2.62 o 
  -4   3   8      211.72      192.81      7.17 o 
  -3   3   8      134.93      137.72      6.15 o 
  -2   3   8      531.60      523.40     11.69 o 
  -1   3   8        1.00        0.20      1.99 o 
   0   3   8       11.58       14.54      3.34 o 
   1   3   8      131.73      117.47      7.59 o 
   2   3   8      127.16      130.72      6.34 o 
   3   3   8      199.51      206.91      8.05 o 
   4   3   8      160.82      172.33      9.35 o 
   5   3   8       14.47       17.07      4.32 o 
   6   3   8      103.74      101.63      5.16 o 
   7   3   8       68.42       72.49      6.49 o 
   8   3   8        1.60       -3.72      4.95 o 
   9   3   8        0.73        3.40      3.26 o 
  10   3   8        0.17        5.41      4.76 o 
  11   3   8        0.00       -0.21      4.51 o 
 -11   4   8        7.59       11.46      5.55 o 
 -10   4   8       21.71       16.77      4.69 o 
  -9   4   8        6.14        6.50      3.58 o 
  -8   4   8        7.46        6.22      3.16 o 
  -7   4   8       31.55       31.89      4.49 o 
  -6   4   8        1.69       -1.84      2.65 o 
  -5   4   8        1.46        5.82      3.14 o 
  -4   4   8       33.65       25.36      3.89 o 
  -3   4   8      297.92      281.75     15.29 o 
  -2   4   8       52.37       46.04      4.13 o 
  -1   4   8       21.45       21.70      4.17 o 
   0   4   8      129.12      116.29      5.21 o 
   1   4   8       25.11       30.51      3.97 o 
   2   4   8       34.75       38.37      3.88 o 
   3   4   8        1.88        3.87      2.37 o 
   4   4   8        5.17        4.82      2.48 o 
   5   4   8        1.42        4.16      2.69 o 
   6   4   8       15.74       14.87      4.81 o 
   7   4   8       20.23       19.44      5.56 o 
   8   4   8        4.26        3.07      4.17 o 
   9   4   8        0.28        5.70      5.08 o 
  10   4   8        1.20        1.04      3.89 o 
 -10   5   8       13.69       10.77      6.16 o 
  -9   5   8        0.64        2.69      3.76 o 
  -8   5   8        7.12        4.05      5.12 o 
  -7   5   8        1.80        4.54      3.00 o 
  -6   5   8       18.65       17.30      6.20 o 
  -5   5   8       26.52       20.38      4.85 o 
  -4   5   8       14.93       11.98      3.22 o 
  -3   5   8       11.39       11.62      4.06 o 
  -2   5   8       16.60       12.11      4.83 o 
  -1   5   8       74.03       68.39      6.12 o 
   0   5   8       13.94       11.59      3.23 o 
   1   5   8       20.84       16.18      5.29 o 
   2   5   8       58.71       64.41      5.09 o 
   3   5   8       23.99       17.02      3.70 o 
   4   5   8       21.98       25.21      5.68 o 
   5   5   8       25.04       16.96      3.77 o 
   6   5   8        3.73        5.01      5.04 o 
   7   5   8       35.83       48.04      6.27 o 
   8   5   8        1.20       -2.15      3.63 o 
   9   5   8        0.01        4.18      3.73 o 
  -9   6   8       53.15       49.84     11.03 o 
  -8   6   8       26.35       34.47      4.48 o 
  -7   6   8        0.19       -0.04      3.38 o 
  -6   6   8       93.00      102.80      9.79 o 
  -5   6   8       46.32       55.60      8.10 o 
  -4   6   8      148.21      149.13      6.91 o 
  -3   6   8      132.94      143.82     10.69 o 
  -2   6   8      202.46      240.21     12.12 o 
  -1   6   8       17.03       17.02      4.57 o 
   0   6   8       67.71       61.22      5.56 o 
   1   6   8       57.06       48.76      4.89 o 
   2   6   8       82.56       77.43      5.46 o 
   3   6   8       76.99       97.92      6.61 o 
   4   6   8       31.55       43.87      5.96 o 
   5   6   8       18.15       18.35      5.34 o 
   6   6   8        1.88       12.35      4.29 o 
   7   6   8        0.90        5.47      2.97 o 
   8   6   8       13.91       19.79      5.02 o 
  -7   7   8        0.01       11.19      5.79 o 
  -6   7   8        5.29       11.39      5.36 o 
  -5   7   8        3.23        2.27      3.79 o 
  -4   7   8        0.00        5.04      4.31 o 
  -3   7   8        0.31        1.12      4.40 o 
  -2   7   8        2.50        2.80      3.62 o 
  -1   7   8       11.57       15.78      5.77 o 
   0   7   8        3.65       -1.20      7.30 o 
   1   7   8        1.15        2.39      5.90 o 
   2   7   8        4.84        5.24      3.86 o 
   3   7   8        2.86        4.97      4.41 o 
   4   7   8        0.95        1.41      3.98 o 
   5   7   8        5.91       11.52      4.52 o 
   6   7   8        0.65        7.89      4.39 o 
  -4   8   8       17.75       19.86      4.68 o 
  -3   8   8       59.45       60.26      7.65 o 
  -2   8   8       53.30       53.09      8.33 o 
  -1   8   8       22.28       25.16      5.88 o 
   0   8   8        0.59        3.63      3.87 o 
   1   8   8       18.25       34.11      6.37 o 
   2   8   8       11.69       17.24      5.03 o 
   3   8   8       16.01       18.19     10.40 o 
 -11   1   9        3.55        5.50      3.36 o 
 -10   1   9        8.06        8.87      3.96 o 
  -9   1   9        5.82        6.97      3.70 o 
  -8   1   9       12.90       12.66      4.40 o 
  -7   1   9       29.60       30.48      4.48 o 
  -6   1   9       58.47       61.04      6.78 o 
  -5   1   9        0.10        2.42      3.85 o 
  -4   1   9        8.74        6.30      2.04 o 
  -3   1   9       96.27       95.40      5.86 o 
  -2   1   9        7.24        6.43      1.81 o 
  -1   1   9       85.01       80.35      4.60 o 
   0   1   9      454.32      492.11     13.20 o 
   1   1   9       73.20       75.89      6.39 o 
   2   1   9       45.97       37.62      4.41 o 
   3   1   9       56.15       58.31      4.32 o 
   4   1   9       11.94        9.81      2.68 o 
   5   1   9       60.71       66.46      5.51 o 
   6   1   9       56.19       53.86      3.92 o 
   7   1   9       76.36       74.13      4.71 o 
   8   1   9       17.10       10.08      3.92 o 
   9   1   9        0.01        3.15      4.37 o 
  10   1   9       15.32        4.70      3.95 o 
 -11   2   9       15.50       11.87      3.63 o 
 -10   2   9       82.84       84.69     13.08 o 
  -9   2   9       71.50       73.84     10.51 o 
  -8   2   9       85.23       88.44      6.38 o 
  -7   2   9       41.68       48.43      5.43 o 
  -6   2   9       91.70       96.42      9.19 o 
  -5   2   9      226.88      201.72      7.92 o 
  -4   2   9        0.03        2.44      2.58 o 
  -3   2   9       30.77       26.92      3.39 o 
  -2   2   9      177.15      178.40      7.13 o 
  -1   2   9        0.10        1.10      1.92 o 
   0   2   9       48.38       47.98      5.48 o 
   1   2   9      257.43      258.37      8.53 o 
   2   2   9       72.23       75.16      6.86 o 
   3   2   9      119.72      124.35      7.40 o 
   4   2   9       25.06       24.03      2.95 o 
   5   2   9        0.61        7.08      3.53 o 
   6   2   9        0.06        3.65      3.46 o 
   7   2   9        5.56        4.50      2.38 o 
   8   2   9        3.89        6.48      4.06 o 
   9   2   9        5.79        7.22      3.55 o 
  10   2   9        9.67        0.79      7.30 o 
 -11   3   9        5.67        1.37      2.74 o 
 -10   3   9        2.41        4.81      3.16 o 
  -9   3   9        5.11        5.54      3.00 o 
  -8   3   9        2.24       11.52      6.17 o 
  -7   3   9        5.41       11.03      5.95 o 
  -6   3   9       10.03       10.50      2.92 o 
  -5   3   9        4.80        3.43      2.47 o 
  -4   3   9       17.32       15.18      4.18 o 
  -3   3   9       71.65       74.35      6.15 o 
  -2   3   9        2.28        4.05      2.71 o 
  -1   3   9       73.34       84.94      9.77 o 
   0   3   9       11.97        7.79      2.51 o 
   1   3   9        0.00        3.48      2.63 o 
   2   3   9        0.04        1.36      2.03 o 
   3   3   9        0.52        5.35      3.08 o 
   4   3   9        4.64        3.24      2.21 o 
   5   3   9        0.31        0.23      3.90 o 
   6   3   9        6.55        6.77      3.14 o 
   7   3   9        0.06       12.37      4.17 o 
   8   3   9        1.80        1.98      4.71 o 
   9   3   9        0.54        2.50     10.38 o 
  10   3   9        1.44        7.78      3.41 o 
 -10   4   9      108.70      128.82     15.40 o 
  -9   4   9       72.25       57.77      9.19 o 
  -8   4   9       67.97       56.99      7.10 o 
  -7   4   9      104.67      102.83      9.96 o 
  -6   4   9      129.39      127.25     10.17 o 
  -5   4   9      121.21      126.31      5.66 o 
  -4   4   9       32.45       30.48      4.09 o 
  -3   4   9        8.96       12.91      3.39 o 
  -2   4   9        2.97        2.20      2.84 o 
  -1   4   9       16.20       15.30      4.62 o 
   0   4   9      340.47      346.12     11.99 o 
   1   4   9      371.07      382.05     18.57 o 
   2   4   9      100.85      103.30      8.27 o 
   3   4   9       60.28       75.75      5.42 o 
   4   4   9       15.94       14.14      3.78 o 
   5   4   9        1.94        2.64      4.15 o 
   6   4   9        0.34        3.06      3.57 o 
   7   4   9        0.76        4.05      6.03 o 
   8   4   9        0.38       -1.88      4.27 o 
   9   4   9       15.43       11.54      3.61 o 
  -9   5   9       10.72       14.22      4.90 o 
  -8   5   9        8.72       10.16      4.24 o 
  -7   5   9        1.58       -0.53      2.66 o 
  -6   5   9       72.49       81.79      8.74 o 
  -5   5   9       10.56        6.85      4.27 o 
  -4   5   9        2.31        9.05      4.25 o 
  -3   5   9        4.75        4.51      3.20 o 
  -2   5   9        9.09        9.04      3.70 o 
  -1   5   9       23.26       23.67      4.96 o 
   0   5   9      138.05      152.29     14.84 o 
   1   5   9        1.78        1.67      3.51 o 
   2   5   9        3.10        6.54      4.10 o 
   3   5   9       57.37       60.70      7.12 o 
   4   5   9       44.97       44.78      7.71 o 
   5   5   9       28.56       35.43      5.38 o 
   6   5   9       15.32       22.58      5.90 o 
   7   5   9       17.19       18.03      5.24 o 
   8   5   9        2.77        6.08      3.70 o 
  -7   6   9        0.19        1.13      3.29 o 
  -6   6   9       19.27        8.00      8.67 o 
  -5   6   9        1.35        9.95      4.44 o 
  -4   6   9        2.06        4.12      3.75 o 
  -3   6   9       14.06       17.84      4.73 o 
  -2   6   9        1.13       12.39      4.35 o 
  -1   6   9       19.56       21.64      4.51 o 
   0   6   9        1.13        2.97      3.30 o 
   1   6   9        0.96        2.59      3.31 o 
   2   6   9       37.66       20.16      8.24 o 
   3   6   9       25.54       25.07      6.54 o 
   4   6   9        0.99        0.39      3.81 o 
   5   6   9        0.59        9.41      4.57 o 
   6   6   9        0.55       -2.13      4.54 o 
  -5   7   9        3.60        7.03      4.04 o 
  -4   7   9        0.02        1.10      3.27 o 
  -3   7   9       16.96       19.58      8.24 o 
  -2   7   9        6.20        1.73      3.32 o 
  -1   7   9       51.33       45.33     13.24 o 
   0   7   9       37.89       54.05      8.23 o 
   1   7   9       34.24       46.88      7.48 o 
   2   7   9       40.75       43.55     13.38 o 
   3   7   9        2.89        8.14      4.94 o 
   4   7   9        0.19        4.20      5.15 o 
 -10   0  10       76.37       76.52     13.97 o 
  -9   0  10      103.15      117.24     25.46 o 
  -8   0  10       20.94       13.49      6.88 o 
  -7   0  10       39.57       43.35      5.81 o 
  -6   0  10       17.42       21.24      5.39 o 
  -5   0  10        5.50        9.78     10.73 o 
  -4   0  10        3.15       -4.09      6.41 o 
  -3   0  10      153.31      155.96      9.61 o 
  -2   0  10       61.75       56.91      6.36 o 
  -1   0  10       92.07       79.79      8.43 o 
   0   0  10       58.29       48.00      6.05 o 
   1   0  10       26.91       23.24      4.17 o 
   2   0  10        0.43        1.32      4.21 o 
   3   0  10        6.30        2.84      2.20 o 
   4   0  10       63.47       55.23      4.78 o 
   5   0  10        0.01        8.33      3.11 o 
   6   0  10       18.87       19.30      7.46 o 
   7   0  10        0.32        5.62     12.58 o 
   8   0  10        1.16        6.11      4.69 o 
   9   0  10        9.26       13.44      9.34 o 
 -10   1  10        0.98        8.97      4.18 o 
  -9   1  10       26.95       22.69      4.55 o 
  -8   1  10        1.28        1.02      5.13 o 
  -7   1  10       41.11       39.27      5.14 o 
  -6   1  10       14.91       17.12      4.03 o 
  -5   1  10        1.01       -4.84      6.06 o 
  -4   1  10      106.60      104.89      6.03 o 
  -3   1  10        0.03        0.21      4.02 o 
  -2   1  10       67.92       73.05      5.21 o 
  -1   1  10        1.01        7.02      2.13 o 
   0   1  10       78.51       68.14      7.35 o 
   1   1  10       15.45       11.38      3.10 o 
   2   1  10       24.40       19.64      4.03 o 
   3   1  10        1.41       10.73      3.36 o 
   4   1  10        0.43        2.84      3.81 o 
   5   1  10       89.60       67.09      4.58 o 
   6   1  10       15.49       13.51      4.02 o 
   7   1  10        2.14        0.15      2.97 o 
   8   1  10        9.42       10.44      3.63 o 
   9   1  10        0.03        8.33      4.63 o 
 -10   2  10       15.10       17.17      4.62 o 
  -9   2  10        2.13        8.00      4.39 o 
  -8   2  10       33.87       35.17      5.58 o 
  -7   2  10       24.89       26.97      5.31 o 
  -6   2  10       64.04       74.69      6.49 o 
  -5   2  10       10.00        7.40      3.35 o 
  -4   2  10        0.26        2.44      2.83 o 
  -3   2  10        2.63        8.68      2.90 o 
  -2   2  10        0.06        2.17      2.03 o 
  -1   2  10        6.75        5.25      2.53 o 
   0   2  10      211.25      211.52     13.06 o 
   1   2  10        1.84       -1.04      2.89 o 
   2   2  10        3.15       10.09      3.19 o 
   3   2  10        7.73        5.87      3.27 o 
   4   2  10       15.00        9.80      2.99 o 
   5   2  10        1.55       -1.91      2.69 o 
   6   2  10        3.04        7.10      3.43 o 
   7   2  10        1.61        4.18      2.99 o 
   8   2  10        0.85        9.03      4.32 o 
   9   2  10        6.82       13.09      5.31 o 
  -9   3  10        0.00        4.63      3.80 o 
  -8   3  10       73.77       77.66      8.87 o 
  -7   3  10       30.95       45.68      8.19 o 
  -6   3  10       79.56       79.20      9.39 o 
  -5   3  10      110.71      131.45      6.86 o 
  -4   3  10      107.54      103.57      5.09 o 
  -3   3  10      309.98      338.72     13.88 o 
  -2   3  10       22.19       25.02      5.26 o 
  -1   3  10      363.35      382.41     13.12 o 
   0   3  10        2.50       -0.13      3.18 o 
   1   3  10       19.51       14.28      3.43 o 
   2   3  10       29.33       36.14      5.06 o 
   3   3  10       71.69       67.95      6.57 o 
   4   3  10      132.18      136.84      6.67 o 
   5   3  10       63.29       78.42      8.34 o 
   6   3  10       65.28       66.04      8.20 o 
   7   3  10       45.32       43.34      7.74 o 
   8   3  10        0.31        0.71      3.53 o 
  -8   4  10       30.98       26.61      6.12 o 
  -7   4  10       12.83        5.79      3.67 o 
  -6   4  10       10.91        9.51      4.15 o 
  -5   4  10        2.05        7.10      5.14 o 
  -4   4  10        4.89        2.47      4.00 o 
  -3   4  10        1.68        0.83      3.88 o 
  -2   4  10       15.11       11.74      4.21 o 
  -1   4  10        1.35        3.18      2.47 o 
   0   4  10       60.25       64.18      5.80 o 
   1   4  10       25.03       17.70      4.88 o 
   2   4  10        2.58        4.63      2.24 o 
   3   4  10        4.76        8.07      3.39 o 
   4   4  10        1.54        4.40      3.56 o 
   5   4  10        0.02        2.85      2.97 o 
   6   4  10        2.37        5.66      3.35 o 
   7   4  10        0.01        0.32      5.74 o 
  -7   5  10       60.75       45.80      8.35 o 
  -6   5  10       29.49       22.49      4.65 o 
  -5   5  10        0.91        8.58      3.24 o 
  -4   5  10       54.84       65.20      6.64 o 
  -3   5  10       52.25       55.37      6.81 o 
  -2   5  10       94.89       95.98      9.66 o 
  -1   5  10        0.08        6.60      3.52 o 
   0   5  10       59.63       60.08     11.20 o 
   1   5  10        0.04        0.34      2.82 o 
   2   5  10        2.70        4.24      7.24 o 
   3   5  10       24.91       18.42      5.33 o 
   4   5  10       28.40       22.00      6.15 o 
   5   5  10       37.27       38.34      5.90 o 
   6   5  10       16.28       16.49      4.14 o 
  -5   6  10        5.46        7.87      3.86 o 
  -4   6  10        1.36        4.82      3.60 o 
  -3   6  10        9.81       10.73      3.97 o 
  -2   6  10       12.92       16.86      6.33 o 
  -1   6  10       14.20       10.25      2.84 o 
   0   6  10       19.65       12.97      4.78 o 
   1   6  10       25.52       19.83      6.75 o 
   2   6  10        3.24       13.56      5.21 o 
   3   6  10        0.05       23.72      6.59 o 
   4   6  10        0.17       -4.05      4.54 o 
  -8   1  11       83.18       86.94     10.59 o 
  -7   1  11       86.57       94.86      9.66 o 
  -6   1  11       87.50       89.92     11.30 o 
  -5   1  11       78.09       74.07      9.35 o 
  -4   1  11       94.29      115.29      9.28 o 
  -3   1  11      144.81      145.39     18.61 o 
  -2   1  11        9.81       12.99      3.51 o 
  -1   1  11        4.60        5.23      2.14 o 
   0   1  11       96.81       98.05      9.32 o 
   1   1  11       10.97        9.42      2.52 o 
   2   1  11       48.09       43.30      4.07 o 
   3   1  11      154.25      145.95      7.53 o 
   4   1  11       22.43       22.74      4.60 o 
   5   1  11       14.83        8.84      3.57 o 
   6   1  11        8.34        7.06      3.09 o 
   7   1  11        1.48        4.04      2.57 o 
  -8   2  11        5.45        5.57      3.34 o 
  -7   2  11       22.92       19.29      4.12 o 
  -6   2  11        9.83       11.38      4.20 o 
  -5   2  11        4.89        3.74      4.90 o 
  -4   2  11        1.49        2.95      2.95 o 
  -3   2  11        0.79        1.59     72.75 o 
  -2   2  11       24.17       20.78      5.11 o 
  -1   2  11       70.76       81.02      6.12 o 
   0   2  11        8.09        5.79      3.29 o 
   1   2  11        2.93        7.97      3.30 o 
   2   2  11       40.52       36.68      4.64 o 
   3   2  11        0.24        1.72      2.61 o 
   4   2  11        9.31        8.10      2.98 o 
   5   2  11        0.04        7.04      2.88 o 
   6   2  11        1.81       -5.26      5.26 o 
   7   2  11        3.03        3.12      3.76 o 
  -7   3  11        0.12       -5.42      6.62 o 
  -6   3  11        1.34        4.92      6.23 o 
  -5   3  11        5.15        4.87      3.80 o 
  -4   3  11        9.23        9.14      4.59 o 
  -3   3  11        4.49        5.14      5.40 o 
  -2   3  11        7.59        3.02      3.73 o 
  -1   3  11        3.67        3.83      3.36 o 
   0   3  11       26.52       21.26      4.71 o 
   1   3  11        0.29       -2.79      4.29 o 
   2   3  11       32.73       28.11      4.61 o 
   3   3  11        6.69        5.50      3.35 o 
   4   3  11        1.00        9.16      3.25 o 
   5   3  11        0.14        0.59      4.05 o 
   6   3  11        0.01       -1.35      5.80 o 
  -6   4  11       12.19       12.13      4.90 o 
  -5   4  11        7.79        8.67      4.64 o 
  -4   4  11        0.01        6.07      3.22 o 
  -3   4  11        2.46        8.51      3.46 o 
  -2   4  11        0.01        4.30      3.04 o 
  -1   4  11        7.08       15.45      6.32 o 
   0   4  11       10.24       12.43      5.03 o 
   1   4  11       40.62       25.04      7.33 o 
   2   4  11       52.92       47.44      6.67 o 
   3   4  11       23.54       21.87      5.45 o 
   4   4  11       27.89       22.21      6.64 o 
   5   4  11        0.45        6.28      3.66 o 
  -4   5  11       26.68       21.00      4.76 o 
  -3   5  11       91.87      103.73     11.66 o 
  -2   5  11       17.51       19.36      4.52 o 
  -1   5  11        3.56        6.95      3.16 o 
   0   5  11       10.82       16.19      4.44 o 
   1   5  11        4.53        7.71      5.01 o 
   2   5  11       24.49       23.71      5.74 o 
   3   5  11       61.34       40.54      7.14 o 
  -6   0  12        3.65        5.97      6.66 o 
  -4   0  12       22.65       23.22      6.54 o 
  -3   0  12       12.26       15.48      5.71 o 
  -2   0  12       78.16       77.99     11.47 o 
  -1   0  12       33.09       12.99      8.07 o 
   0   0  12       15.14       22.73     13.71 o 
   1   0  12        0.01        5.34      4.57 o 
   2   0  12        4.09        0.57      4.09 o 
   3   0  12        3.34       11.41      4.59 o 
   4   0  12        3.25       11.11      4.35 o 
   5   0  12        4.98        2.32      2.88 o 
  -6   1  12       25.27       23.40      4.62 o 
  -5   1  12       15.55       16.51      4.77 o 
  -4   1  12       15.88       15.74      5.65 o 
  -3   1  12       14.10       12.23      5.09 o 
  -2   1  12        0.03        2.53      4.38 o 
  -1   1  12       41.72       34.76      5.48 o 
   0   1  12        1.36        2.90      4.08 o 
   1   1  12       18.91       10.70      3.59 o 
   2   1  12        4.74        6.46      3.33 o 
   3   1  12        7.77        9.82      2.88 o 
   4   1  12        1.11        0.54      2.75 o 
   5   1  12        2.77        9.20      4.13 o 
  -6   2  12       24.55       18.19      5.64 o 
  -5   2  12        0.43       -0.50      5.05 o 
  -4   2  12        0.25        5.52      3.28 o 
  -3   2  12        1.19       -1.79      5.04 o 
  -2   2  12        1.16       -4.03      4.03 o 
  -1   2  12       48.46       56.08     11.55 o 
   0   2  12        6.38        9.97      2.89 o 
   1   2  12       28.09       17.16      4.16 o 
   2   2  12        0.17        5.74      3.26 o 
   3   2  12       19.49        9.43      5.19 o 
   4   2  12        1.21        2.63      3.73 o 
   5   2  12       11.38       21.73      8.02 o 
  -4   3  12       80.64       80.07     12.83 o 
  -3   3  12       62.06       70.08     10.80 o 
  -2   3  12       62.35       72.67     10.18 o 
  -1   3  12       34.14       26.83      8.51 o 
   0   3  12       61.01       58.55      7.89 o 
   1   3  12        3.90        5.94      2.62 o 
   2   3  12       68.34       62.65      7.92 o 
   3   3  12        5.94        8.64      4.19 o 
  -2   4  12        0.26        3.42      3.29 o 
  -1   4  12        5.23       12.78      4.03 o 
   0   4  12        0.01        9.86      3.16 o 
   1   4  12       28.28       24.19      5.56 o 
  -1   1  13        9.87       10.84      5.86 o 
                                                 
